# Supplementary material for: Geographic and Climatic Variation in Resin Components and Quality of Pinus oocarpa in Southern Mexico Provenances
Source: Plants (Basel). 2024 Jun 25;13(13):1755. doi: 10.3390/plants13131755 (PMC11244295; doi:10.3390/plants13131755)
Supplement: Supplementary file 1 [file plants-13-01755-s001.zip › Table S2.xlsx]

## Sheet: boot to2
Table S2. Bootstrap data of resin components (rosin, turpentine and water) and quality (saponification index and acidity index) of Pinus oocarpa provenances from southern Mexico.
Provenances	Rosin (%)	Turpentine (%)	Water (%)	Saponification Index	Acidity Index
Las Tejas	82.9393	0.417999	10.5007	127.174	130.05
Las Tejas	77.225	8.45544	2.97862	128.109	95.3155
Las Tejas	85.5708	3.17988	1	129.979	108.495
Las Tejas	89.7959	0.417999	28.0019	127.174	115.005
Las Tejas	89.7959	0.417999	28.0019	126.239	116.668
Las Tejas	89.7959	13.2653	15.9288	127.174	115.005
Las Tejas	78.1177	6.56004	1.55287	138.395	115.803
Las Tejas	82.9393	0.417999	1	129.979	115.803
Las Tejas	78.1177	6.84619	9.92139	127.174	108.495
Las Tejas	88.5659	1.34673	9.92139	127.174	115.803
Las Tejas	89.7959	8.45544	15.9288	127.174	108.495
Las Tejas	68.8182	6.84619	28.0019	127.174	130.05
Las Tejas	88.5659	1.34673	9.78608	127.174	116.668
Las Tejas	68.8182	1.34673	9.78608	128.109	108.495
Las Tejas	83.398	6.56004	9.92139	127.174	110.103
Las Tejas	85.7347	11.9609	9.78608	126.239	116.668
Las Tejas	88.5659	6.84619	28.0019	127.174	115.005
Las Tejas	83.398	6.84619	2.97862	138.395	117.81
Las Tejas	83.398	1.34673	9.92139	128.109	79.9944
Las Tejas	78.1177	0.417999	2.97862	138.395	104.5
Las Tejas	68.8182	0.417999	10.5007	129.979	117.81
Las Tejas	83.398	15.0491	9.92139	96.3153	110.103
Las Tejas	85.7347	6.56004	1	129.979	104.5
Las Tejas	85.5708	11.9609	28.0019	126.239	104.5
Las Tejas	82.9393	6.84619	9.92139	96.3153	110.103
Las Tejas	85.7347	1.34673	1.55287	129.979	130.05
Las Tejas	82.9393	3.17988	28.0019	127.174	110.103
Las Tejas	78.1177	15.0491	13.0825	138.395	95.3155
Las Tejas	77.225	15.0491	1	100.991	117.81
Las Tejas	68.8182	11.9609	1.55287	129.979	95.3155
Las Tejas	88.5659	13.2653	9.92139	127.174	108.495
Las Tejas	83.398	15.0491	13.0825	127.174	115.803
Las Tejas	85.7347	0.417999	1.55287	127.174	115.005
Las Tejas	89.7959	8.45544	1.55287	127.174	115.803
Las Tejas	77.225	15.0491	28.0019	100.991	108.495
Las Tejas	68.8182	11.9609	15.9288	127.174	110.103
Las Tejas	77.225	1.34673	15.9288	127.174	108.495
Las Tejas	85.5708	8.45544	15.9288	127.174	95.3155
Las Tejas	77.225	6.56004	15.9288	96.3153	117.81
Las Tejas	82.9393	11.9609	1	96.3153	108.495
Las Tejas	88.5659	3.17988	15.9288	127.174	115.803
Las Tejas	88.5659	3.17988	9.78608	116.888	115.803
Las Tejas	78.1177	6.84619	9.78608	129.979	104.5
Las Tejas	78.1177	3.17988	9.92139	127.174	79.9944
Las Tejas	82.9393	3.17988	1.55287	128.109	115.803
Las Tejas	77.225	0.417999	9.92139	127.174	110.103
Las Tejas	88.5659	13.2653	28.0019	116.888	115.005
Las Tejas	85.7347	13.2653	10.5007	126.239	110.103
Las Tejas	85.5708	15.0491	9.92139	127.174	116.668
Las Tejas	78.1177	6.84619	2.97862	96.3153	130.05
Las Tejas	88.5659	8.45544	15.9288	127.174	115.803
Las Tejas	82.9393	11.9609	1	96.3153	116.668
Las Tejas	68.8182	0.417999	9.92139	116.888	104.5
Las Tejas	88.5659	8.45544	9.78608	116.888	117.81
Las Tejas	89.7959	1.34673	9.92139	116.888	104.5
Las Tejas	78.1177	15.0491	1.55287	126.239	117.81
Las Tejas	88.5659	6.56004	28.0019	128.109	95.3155
Las Tejas	82.9393	0.417999	13.0825	100.991	115.803
Las Tejas	77.225	0.417999	13.0825	127.174	79.9944
Las Tejas	82.9393	6.56004	2.97862	126.239	130.05
Las Tejas	89.7959	1.34673	1.55287	96.3153	115.005
Las Tejas	68.8182	15.0491	15.9288	127.174	130.05
Las Tejas	82.9393	15.0491	2.97862	127.174	117.81
Las Tejas	85.5708	0.417999	1	100.991	117.81
Las Tejas	85.7347	8.45544	10.5007	96.3153	104.5
Las Tejas	83.398	6.84619	9.78608	126.239	110.103
Las Tejas	85.7347	6.56004	1	127.174	79.9944
Las Tejas	89.7959	6.84619	9.78608	100.991	104.5
Las Tejas	85.7347	11.9609	9.78608	116.888	104.5
Las Tejas	85.7347	0.417999	15.9288	126.239	104.5
Las Tejas	85.5708	6.56004	9.78608	127.174	130.05
Las Tejas	83.398	15.0491	2.97862	116.888	104.5
Las Tejas	82.9393	1.34673	2.97862	127.174	117.81
Las Tejas	89.7959	13.2653	28.0019	127.174	104.5
Las Tejas	85.7347	13.2653	13.0825	116.888	115.005
Las Tejas	77.225	0.417999	15.9288	96.3153	104.5
Las Tejas	89.7959	1.34673	1.55287	129.979	115.005
Las Tejas	85.7347	11.9609	1	127.174	117.81
Las Tejas	68.8182	0.417999	1	126.239	115.803
Las Tejas	82.9393	8.45544	1	116.888	130.05
Las Tejas	89.7959	6.56004	1	126.239	79.9944
Las Tejas	82.9393	1.34673	2.97862	100.991	130.05
Las Tejas	78.1177	15.0491	10.5007	129.979	110.103
Las Tejas	78.1177	11.9609	9.92139	116.888	116.668
Las Tejas	83.398	3.17988	10.5007	129.979	104.5
Las Tejas	85.5708	8.45544	9.78608	127.174	95.3155
Las Tejas	78.1177	1.34673	9.92139	128.109	117.81
Las Tejas	85.5708	1.34673	15.9288	100.991	130.05
Las Tejas	89.7959	13.2653	2.97862	96.3153	110.103
Las Tejas	77.225	6.56004	2.97862	128.109	79.9944
Las Tejas	89.7959	1.34673	15.9288	127.174	110.103
Las Tejas	83.398	15.0491	10.5007	116.888	104.5
Las Tejas	83.398	13.2653	2.97862	138.395	115.005
Las Tejas	82.9393	13.2653	1.55287	127.174	117.81
Las Tejas	78.1177	0.417999	9.78608	116.888	115.005
Las Tejas	85.5708	0.417999	13.0825	129.979	110.103
Las Tejas	82.9393	0.417999	13.0825	126.239	104.5
Las Tejas	85.7347	0.417999	10.5007	116.888	115.803
Las Tejas	83.398	13.2653	1	138.395	130.05
Las Tejas	85.7347	8.45544	28.0019	128.109	79.9944
Las Tejas	83.398	6.84619	13.0825	127.174	95.3155
Las Tejas	89.7959	13.2653	15.9288	126.239	130.05
Las Tejas	82.9393	6.56004	9.92139	128.109	95.3155
Las Tejas	85.5708	15.0491	2.97862	127.174	108.495
Las Tejas	77.225	3.17988	10.5007	127.174	116.668
Las Tejas	78.1177	11.9609	28.0019	138.395	108.495
Las Tejas	88.5659	15.0491	28.0019	127.174	116.668
Las Tejas	83.398	1.34673	9.92139	100.991	115.803
Las Tejas	78.1177	0.417999	1.55287	127.174	115.803
Las Tejas	68.8182	11.9609	15.9288	100.991	115.803
Las Tejas	68.8182	3.17988	28.0019	116.888	115.803
Las Tejas	68.8182	6.84619	9.78608	129.979	110.103
Las Tejas	68.8182	8.45544	1	138.395	115.803
Las Tejas	83.398	13.2653	9.78608	127.174	104.5
Las Tejas	77.225	11.9609	9.92139	127.174	115.005
Las Tejas	83.398	1.34673	10.5007	129.979	130.05
Las Tejas	85.7347	13.2653	10.5007	126.239	117.81
Las Tejas	83.398	8.45544	13.0825	138.395	104.5
Las Tejas	89.7959	13.2653	2.97862	100.991	116.668
Las Tejas	85.5708	8.45544	10.5007	127.174	117.81
Las Tejas	85.7347	8.45544	9.78608	127.174	79.9944
Las Tejas	89.7959	11.9609	2.97862	129.979	110.103
Las Tejas	85.5708	13.2653	1	116.888	104.5
Las Tejas	77.225	6.84619	28.0019	129.979	117.81
Las Tejas	89.7959	1.34673	10.5007	127.174	116.668
Las Tejas	85.5708	13.2653	28.0019	127.174	116.668
Las Tejas	82.9393	0.417999	10.5007	127.174	115.803
Las Tejas	89.7959	13.2653	1.55287	116.888	104.5
Las Tejas	83.398	6.56004	1.55287	129.979	95.3155
Las Tejas	82.9393	13.2653	28.0019	128.109	108.495
Las Tejas	77.225	3.17988	1.55287	96.3153	108.495
Las Tejas	88.5659	0.417999	2.97862	116.888	130.05
Las Tejas	89.7959	13.2653	10.5007	129.979	116.668
Las Tejas	88.5659	6.56004	1.55287	96.3153	115.005
Las Tejas	88.5659	6.56004	1	127.174	130.05
Las Tejas	89.7959	8.45544	13.0825	96.3153	115.005
Las Tejas	78.1177	6.84619	2.97862	127.174	79.9944
Las Tejas	83.398	13.2653	1	138.395	130.05
Las Tejas	78.1177	0.417999	1.55287	127.174	116.668
Las Tejas	83.398	3.17988	9.78608	138.395	130.05
Las Tejas	89.7959	13.2653	28.0019	126.239	115.005
Las Tejas	83.398	11.9609	9.78608	127.174	115.005
Las Tejas	89.7959	6.56004	9.78608	100.991	95.3155
Las Tejas	85.7347	0.417999	9.92139	127.174	116.668
Las Tejas	78.1177	6.84619	2.97862	116.888	104.5
Las Tejas	77.225	11.9609	28.0019	127.174	130.05
Las Tejas	68.8182	3.17988	1.55287	127.174	108.495
Las Tejas	89.7959	6.56004	1	96.3153	116.668
Las Tejas	77.225	1.34673	2.97862	100.991	104.5
Las Tejas	68.8182	15.0491	13.0825	126.239	104.5
Las Tejas	82.9393	0.417999	15.9288	127.174	104.5
Las Tejas	89.7959	3.17988	10.5007	116.888	117.81
Las Tejas	78.1177	15.0491	9.78608	129.979	116.668
Las Tejas	88.5659	1.34673	9.78608	96.3153	110.103
Las Tejas	85.7347	1.34673	9.92139	127.174	130.05
Las Tejas	77.225	3.17988	28.0019	96.3153	116.668
Las Tejas	85.5708	8.45544	15.9288	116.888	116.668
Las Tejas	88.5659	0.417999	13.0825	128.109	95.3155
Las Tejas	85.5708	6.84619	28.0019	127.174	115.803
Las Tejas	89.7959	6.84619	10.5007	96.3153	79.9944
Las Tejas	77.225	15.0491	2.97862	129.979	104.5
Las Tejas	68.8182	3.17988	15.9288	127.174	115.803
Las Tejas	68.8182	1.34673	9.92139	127.174	104.5
Las Tejas	88.5659	13.2653	28.0019	138.395	115.803
Las Tejas	83.398	13.2653	1.55287	100.991	115.803
Las Tejas	77.225	0.417999	28.0019	116.888	130.05
Las Tejas	85.7347	1.34673	28.0019	127.174	117.81
Las Tejas	89.7959	6.56004	2.97862	138.395	95.3155
Las Tejas	85.7347	11.9609	13.0825	127.174	115.803
Las Tejas	85.7347	15.0491	13.0825	100.991	95.3155
Las Tejas	85.5708	15.0491	10.5007	96.3153	117.81
Las Tejas	68.8182	6.84619	28.0019	127.174	108.495
Las Tejas	88.5659	13.2653	13.0825	96.3153	115.005
Las Tejas	85.7347	15.0491	13.0825	129.979	117.81
Las Tejas	85.5708	6.84619	9.92139	127.174	130.05
Las Tejas	83.398	6.84619	9.92139	138.395	95.3155
Las Tejas	83.398	1.34673	9.78608	126.239	115.005
Las Tejas	85.7347	6.84619	15.9288	128.109	116.668
Las Tejas	89.7959	6.56004	9.92139	100.991	95.3155
Las Tejas	82.9393	6.84619	13.0825	96.3153	79.9944
Las Tejas	78.1177	11.9609	10.5007	138.395	115.803
Las Tejas	78.1177	6.56004	1	127.174	95.3155
Las Tejas	82.9393	11.9609	1.55287	127.174	108.495
Las Tejas	68.8182	13.2653	9.92139	116.888	115.803
Las Tejas	85.5708	13.2653	9.78608	127.174	95.3155
Las Tejas	85.7347	1.34673	10.5007	96.3153	110.103
Las Tejas	88.5659	3.17988	15.9288	128.109	79.9944
Las Tejas	77.225	0.417999	15.9288	127.174	130.05
Las Tejas	89.7959	6.84619	10.5007	127.174	95.3155
Las Tejas	85.5708	6.84619	1.55287	129.979	117.81
Las Tejas	77.225	8.45544	13.0825	127.174	115.005
Las Tejas	88.5659	11.9609	28.0019	138.395	95.3155
Las Tejas	88.5659	3.17988	28.0019	127.174	110.103
Las Tejas	88.5659	6.84619	28.0019	127.174	79.9944
Las Tejas	82.9393	0.417999	1.55287	96.3153	117.81
Las Tejas	78.1177	0.417999	1	127.174	104.5
Las Tejas	82.9393	13.2653	13.0825	96.3153	130.05
Las Tejas	88.5659	1.34673	1.55287	127.174	104.5
Las Tejas	68.8182	6.56004	13.0825	96.3153	110.103
Las Tejas	85.5708	8.45544	2.97862	127.174	115.005
Las Tejas	85.5708	1.34673	1.55287	127.174	117.81
Las Tejas	77.225	13.2653	1.55287	127.174	108.495
Las Tejas	77.225	1.34673	2.97862	127.174	116.668
Las Tejas	85.5708	3.17988	13.0825	138.395	130.05
Las Tejas	88.5659	1.34673	1	100.991	115.005
Las Tejas	68.8182	1.34673	2.97862	116.888	115.803
Las Tejas	83.398	0.417999	9.78608	96.3153	95.3155
Las Tejas	88.5659	15.0491	9.92139	128.109	104.5
Las Tejas	83.398	15.0491	13.0825	96.3153	117.81
Las Tejas	83.398	8.45544	9.92139	96.3153	95.3155
Las Tejas	78.1177	15.0491	13.0825	126.239	79.9944
Las Tejas	83.398	1.34673	15.9288	126.239	130.05
Las Tejas	68.8182	1.34673	1.55287	127.174	104.5
Las Tejas	88.5659	0.417999	1	138.395	117.81
Las Tejas	83.398	13.2653	13.0825	100.991	116.668
Las Tejas	89.7959	1.34673	9.78608	129.979	117.81
Las Tejas	77.225	0.417999	15.9288	127.174	95.3155
Las Tejas	78.1177	8.45544	1	127.174	108.495
Las Tejas	85.7347	3.17988	1.55287	138.395	130.05
Las Tejas	85.5708	1.34673	9.78608	116.888	95.3155
Las Tejas	89.7959	8.45544	1	127.174	79.9944
Las Tejas	89.7959	6.56004	2.97862	100.991	130.05
Las Tejas	85.5708	13.2653	9.92139	129.979	108.495
Las Tejas	77.225	8.45544	28.0019	129.979	79.9944
Las Tejas	85.5708	0.417999	1	100.991	115.005
Las Tejas	88.5659	6.84619	13.0825	96.3153	115.803
Las Tejas	77.225	6.56004	2.97862	126.239	104.5
Las Tejas	78.1177	15.0491	28.0019	128.109	115.803
Las Tejas	82.9393	6.84619	1	138.395	116.668
Las Tejas	85.5708	6.56004	1	126.239	79.9944
Las Tejas	82.9393	6.84619	1	126.239	117.81
Las Tejas	83.398	13.2653	9.92139	127.174	130.05
Las Tejas	68.8182	11.9609	15.9288	126.239	95.3155
Las Tejas	83.398	3.17988	28.0019	116.888	130.05
Las Tejas	78.1177	8.45544	10.5007	96.3153	115.005
Las Tejas	82.9393	13.2653	9.92139	138.395	116.668
Las Tejas	82.9393	6.56004	28.0019	116.888	130.05
Las Tejas	88.5659	1.34673	9.78608	127.174	104.5
Las Tejas	82.9393	6.56004	10.5007	128.109	116.668
Las Tejas	68.8182	1.34673	2.97862	100.991	108.495
Las Tejas	77.225	15.0491	9.92139	127.174	116.668
Las Tejas	77.225	1.34673	28.0019	126.239	115.005
Las Tejas	68.8182	6.56004	15.9288	127.174	95.3155
Las Tejas	83.398	13.2653	9.92139	128.109	115.803
Las Tejas	68.8182	8.45544	1.55287	126.239	115.803
Las Tejas	68.8182	0.417999	9.78608	138.395	104.5
Las Tejas	68.8182	6.56004	1.55287	100.991	115.803
Las Tejas	83.398	11.9609	13.0825	100.991	117.81
Las Tejas	83.398	1.34673	2.97862	100.991	117.81
Las Tejas	85.5708	15.0491	2.97862	127.174	104.5
Las Tejas	88.5659	0.417999	13.0825	96.3153	79.9944
Las Tejas	82.9393	13.2653	13.0825	127.174	130.05
Las Tejas	83.398	3.17988	10.5007	127.174	104.5
Las Tejas	85.7347	6.84619	13.0825	127.174	110.103
Las Tejas	82.9393	15.0491	15.9288	129.979	115.803
Las Tejas	85.5708	13.2653	10.5007	116.888	110.103
Las Tejas	78.1177	15.0491	15.9288	127.174	115.803
Las Tejas	85.5708	13.2653	9.78608	126.239	115.803
Las Tejas	77.225	6.84619	13.0825	126.239	116.668
Las Tejas	78.1177	6.84619	9.92139	116.888	104.5
Las Tejas	85.7347	13.2653	1.55287	116.888	117.81
Las Tejas	83.398	15.0491	13.0825	127.174	115.005
Las Tejas	89.7959	0.417999	15.9288	96.3153	104.5
Las Tejas	85.5708	0.417999	28.0019	116.888	115.005
Las Tejas	85.7347	11.9609	1	129.979	117.81
Las Tejas	83.398	6.56004	28.0019	126.239	115.803
Las Tejas	89.7959	3.17988	1.55287	127.174	104.5
Las Tejas	68.8182	6.56004	9.92139	116.888	130.05
Las Tejas	77.225	6.56004	9.92139	127.174	79.9944
Las Tejas	85.5708	1.34673	13.0825	129.979	108.495
Las Tejas	83.398	0.417999	15.9288	127.174	110.103
Las Tejas	68.8182	0.417999	2.97862	96.3153	108.495
Las Tejas	83.398	0.417999	9.78608	138.395	130.05
Las Tejas	82.9393	3.17988	2.97862	138.395	130.05
Las Tejas	77.225	1.34673	1	96.3153	115.005
Las Tejas	89.7959	6.84619	1	127.174	130.05
Las Tejas	85.5708	3.17988	1	138.395	115.005
Las Tejas	89.7959	6.56004	9.78608	127.174	79.9944
Las Tejas	82.9393	11.9609	10.5007	127.174	110.103
Las Tejas	85.5708	6.84619	1.55287	129.979	95.3155
Las Tejas	82.9393	6.56004	9.78608	138.395	108.495
Las Tejas	88.5659	11.9609	2.97862	127.174	104.5
Las Tejas	83.398	6.56004	28.0019	138.395	116.668
Las Tejas	68.8182	3.17988	1.55287	126.239	104.5
Las Tejas	77.225	0.417999	13.0825	127.174	110.103
Las Tejas	77.225	0.417999	10.5007	127.174	108.495
Las Tejas	88.5659	8.45544	1.55287	127.174	117.81
Las Tejas	85.7347	13.2653	15.9288	96.3153	95.3155
Las Tejas	85.5708	1.34673	10.5007	127.174	117.81
Las Tejas	83.398	11.9609	1	127.174	115.005
Las Tejas	89.7959	13.2653	28.0019	96.3153	115.005
Las Tejas	78.1177	6.84619	13.0825	96.3153	116.668
Las Tejas	83.398	6.56004	1	116.888	110.103
Las Tejas	89.7959	1.34673	1	126.239	104.5
Las Tejas	82.9393	11.9609	1.55287	127.174	115.803
Las Tejas	85.7347	13.2653	1	138.395	115.803
Las Tejas	85.7347	0.417999	9.78608	127.174	115.005
Las Tejas	85.5708	11.9609	13.0825	138.395	104.5
Las Tejas	89.7959	6.84619	1	129.979	116.668
Las Tejas	77.225	8.45544	2.97862	127.174	115.005
Las Tejas	88.5659	6.56004	2.97862	129.979	115.005
Las Tejas	85.5708	15.0491	9.92139	127.174	108.495
Las Tejas	68.8182	0.417999	15.9288	127.174	115.803
Las Tejas	78.1177	6.84619	15.9288	127.174	108.495
Las Tejas	89.7959	6.84619	15.9288	126.239	108.495
Las Tejas	83.398	8.45544	9.78608	127.174	104.5
Las Tejas	85.7347	11.9609	9.92139	138.395	115.803
Las Tejas	83.398	13.2653	2.97862	127.174	130.05
Las Tejas	78.1177	11.9609	15.9288	138.395	108.495
Las Tejas	77.225	0.417999	1.55287	126.239	115.803
Las Tejas	89.7959	3.17988	1	127.174	95.3155
Las Tejas	78.1177	3.17988	15.9288	129.979	117.81
Las Tejas	83.398	13.2653	9.78608	126.239	95.3155
Las Tejas	77.225	0.417999	1	96.3153	104.5
Las Tejas	78.1177	3.17988	9.92139	127.174	116.668
Las Tejas	88.5659	1.34673	9.92139	128.109	108.495
Las Tejas	85.7347	6.56004	10.5007	100.991	110.103
Las Tejas	77.225	1.34673	2.97862	100.991	108.495
Las Tejas	68.8182	15.0491	13.0825	127.174	130.05
Las Tejas	88.5659	1.34673	1	129.979	104.5
Las Tejas	89.7959	8.45544	15.9288	100.991	95.3155
Las Tejas	85.5708	13.2653	9.92139	127.174	115.005
Las Tejas	85.7347	13.2653	15.9288	116.888	108.495
Las Tejas	78.1177	0.417999	9.92139	127.174	115.803
Las Tejas	85.5708	1.34673	13.0825	138.395	104.5
Las Tejas	77.225	13.2653	15.9288	138.395	130.05
Las Tejas	89.7959	6.84619	10.5007	127.174	130.05
Las Tejas	88.5659	11.9609	9.78608	128.109	108.495
Las Tejas	83.398	1.34673	13.0825	127.174	115.005
Las Tejas	85.5708	13.2653	2.97862	116.888	117.81
Las Tejas	77.225	6.84619	9.92139	100.991	117.81
Las Tejas	77.225	11.9609	2.97862	100.991	115.005
Las Tejas	85.7347	3.17988	15.9288	126.239	116.668
Las Tejas	85.5708	8.45544	1.55287	100.991	115.803
Las Tejas	85.5708	11.9609	9.92139	129.979	95.3155
Las Tejas	85.7347	11.9609	1.55287	128.109	116.668
Las Tejas	85.5708	6.84619	1.55287	128.109	79.9944
Las Tejas	82.9393	0.417999	13.0825	128.109	110.103
Las Tejas	83.398	15.0491	9.78608	138.395	117.81
Las Tejas	85.5708	11.9609	13.0825	129.979	79.9944
Las Tejas	83.398	6.56004	2.97862	116.888	115.005
Las Tejas	83.398	6.56004	13.0825	127.174	108.495
Las Tejas	85.5708	8.45544	15.9288	116.888	117.81
Las Tejas	82.9393	15.0491	13.0825	100.991	95.3155
Las Tejas	78.1177	0.417999	9.78608	128.109	104.5
Las Tejas	68.8182	6.84619	1	116.888	117.81
Las Tejas	77.225	6.84619	15.9288	96.3153	79.9944
Las Tejas	68.8182	3.17988	2.97862	138.395	116.668
Las Tejas	85.7347	11.9609	9.92139	128.109	95.3155
Las Tejas	89.7959	15.0491	1	127.174	79.9944
Las Tejas	85.5708	1.34673	1	116.888	117.81
Las Tejas	78.1177	13.2653	13.0825	127.174	115.005
Las Tejas	82.9393	6.84619	9.78608	116.888	115.803
Las Tejas	77.225	6.84619	15.9288	96.3153	95.3155
Las Tejas	83.398	1.34673	15.9288	138.395	115.005
Las Tejas	85.7347	8.45544	10.5007	127.174	117.81
Las Tejas	78.1177	13.2653	28.0019	129.979	108.495
Las Tejas	89.7959	11.9609	10.5007	116.888	115.005
Las Tejas	89.7959	6.84619	13.0825	129.979	110.103
Las Tejas	83.398	1.34673	28.0019	127.174	115.803
Las Tejas	83.398	15.0491	10.5007	127.174	110.103
Las Tejas	68.8182	3.17988	15.9288	127.174	130.05
Las Tejas	77.225	11.9609	10.5007	127.174	117.81
Las Tejas	85.7347	1.34673	9.92139	116.888	95.3155
Las Tejas	83.398	3.17988	13.0825	100.991	110.103
Las Tejas	78.1177	11.9609	28.0019	100.991	115.005
Las Tejas	68.8182	6.56004	10.5007	96.3153	104.5
Las Tejas	82.9393	0.417999	1.55287	128.109	110.103
Las Tejas	68.8182	8.45544	9.92139	127.174	130.05
Las Tejas	83.398	0.417999	10.5007	127.174	115.005
Las Tejas	82.9393	3.17988	13.0825	126.239	104.5
Las Tejas	77.225	13.2653	2.97862	127.174	108.495
Las Tejas	85.7347	6.56004	15.9288	127.174	117.81
Las Tejas	89.7959	15.0491	9.92139	127.174	115.005
Las Tejas	78.1177	0.417999	1.55287	127.174	115.803
Las Tejas	78.1177	3.17988	13.0825	127.174	104.5
Las Tejas	89.7959	8.45544	13.0825	126.239	116.668
Las Tejas	82.9393	6.84619	2.97862	127.174	115.005
Las Tejas	89.7959	15.0491	9.78608	96.3153	117.81
Las Tejas	83.398	8.45544	15.9288	116.888	130.05
Las Tejas	68.8182	15.0491	28.0019	127.174	115.803
Las Tejas	89.7959	13.2653	9.78608	100.991	117.81
Las Tejas	83.398	6.56004	28.0019	127.174	104.5
Las Tejas	82.9393	15.0491	28.0019	128.109	115.005
Las Tejas	83.398	3.17988	1.55287	127.174	79.9944
Las Tejas	77.225	6.84619	2.97862	126.239	110.103
Las Tejas	83.398	13.2653	9.78608	116.888	95.3155
Las Tejas	89.7959	6.56004	15.9288	96.3153	108.495
Las Tejas	85.7347	13.2653	2.97862	129.979	130.05
Las Tejas	78.1177	11.9609	2.97862	128.109	117.81
Las Tejas	82.9393	11.9609	9.92139	126.239	95.3155
Las Tejas	83.398	13.2653	13.0825	129.979	116.668
Las Tejas	83.398	13.2653	13.0825	100.991	79.9944
Las Tejas	89.7959	0.417999	15.9288	129.979	79.9944
Las Tejas	88.5659	15.0491	10.5007	138.395	115.803
Las Tejas	78.1177	11.9609	10.5007	128.109	116.668
Las Tejas	88.5659	11.9609	9.92139	100.991	95.3155
Las Tejas	88.5659	6.56004	10.5007	127.174	117.81
Las Tejas	68.8182	3.17988	1	127.174	115.803
Las Tejas	85.7347	6.84619	10.5007	127.174	95.3155
Las Tejas	83.398	0.417999	2.97862	138.395	117.81
Las Tejas	88.5659	11.9609	2.97862	128.109	115.803
Las Tejas	68.8182	0.417999	15.9288	127.174	110.103
Las Tejas	83.398	3.17988	28.0019	96.3153	95.3155
Las Tejas	82.9393	11.9609	13.0825	127.174	130.05
Las Tejas	85.5708	3.17988	2.97862	127.174	104.5
Las Tejas	82.9393	0.417999	28.0019	127.174	95.3155
Las Tejas	85.5708	1.34673	9.78608	96.3153	115.005
Las Tejas	68.8182	0.417999	1.55287	138.395	115.005
Las Tejas	85.5708	13.2653	28.0019	116.888	95.3155
Las Tejas	85.7347	6.84619	15.9288	128.109	115.803
Las Tejas	68.8182	15.0491	9.92139	100.991	130.05
Las Tejas	89.7959	6.56004	28.0019	116.888	95.3155
Las Tejas	85.5708	8.45544	1.55287	126.239	110.103
Las Tejas	89.7959	3.17988	10.5007	129.979	79.9944
Las Tejas	89.7959	1.34673	1	100.991	95.3155
Las Tejas	85.5708	8.45544	9.92139	128.109	117.81
Las Tejas	77.225	8.45544	1.55287	138.395	130.05
Las Tejas	83.398	6.84619	1.55287	127.174	115.803
Las Tejas	78.1177	8.45544	9.78608	116.888	110.103
Las Tejas	89.7959	13.2653	9.92139	100.991	110.103
Las Tejas	85.5708	1.34673	1.55287	129.979	115.803
Las Tejas	68.8182	6.56004	1.55287	129.979	115.803
Las Tejas	83.398	3.17988	28.0019	127.174	108.495
Las Tejas	85.7347	0.417999	9.78608	126.239	108.495
Las Tejas	85.7347	0.417999	2.97862	138.395	104.5
Las Tejas	85.7347	13.2653	2.97862	126.239	115.005
Las Tejas	85.5708	0.417999	28.0019	126.239	95.3155
Las Tejas	88.5659	13.2653	2.97862	100.991	108.495
Las Tejas	85.7347	13.2653	1.55287	127.174	79.9944
Las Tejas	85.7347	1.34673	1	128.109	116.668
Las Tejas	85.5708	6.56004	10.5007	128.109	108.495
Las Tejas	68.8182	0.417999	28.0019	127.174	115.803
Las Tejas	78.1177	13.2653	28.0019	96.3153	79.9944
Las Tejas	88.5659	8.45544	9.92139	138.395	117.81
Las Tejas	78.1177	13.2653	9.78608	127.174	115.803
Las Tejas	68.8182	6.84619	9.78608	116.888	117.81
Las Tejas	89.7959	13.2653	9.92139	100.991	104.5
Las Tejas	83.398	13.2653	10.5007	127.174	130.05
Las Tejas	88.5659	0.417999	1.55287	116.888	110.103
Las Tejas	78.1177	11.9609	13.0825	129.979	117.81
Las Tejas	83.398	6.56004	9.92139	128.109	115.005
Las Tejas	88.5659	1.34673	2.97862	128.109	95.3155
Las Tejas	89.7959	6.84619	1.55287	127.174	117.81
Las Tejas	88.5659	15.0491	13.0825	127.174	108.495
Las Tejas	85.5708	3.17988	1.55287	127.174	116.668
Las Tejas	85.5708	11.9609	9.78608	100.991	130.05
Las Tejas	77.225	6.84619	28.0019	128.109	108.495
Las Tejas	82.9393	6.84619	9.78608	138.395	104.5
Las Tejas	83.398	3.17988	1.55287	116.888	116.668
Las Tejas	83.398	6.56004	2.97862	100.991	115.803
Las Tejas	83.398	8.45544	28.0019	100.991	116.668
Las Tejas	85.7347	15.0491	1	129.979	108.495
Las Tejas	89.7959	11.9609	13.0825	127.174	116.668
Las Tejas	78.1177	8.45544	9.78608	138.395	79.9944
Las Tejas	78.1177	6.84619	9.78608	129.979	116.668
Las Tejas	83.398	6.84619	28.0019	138.395	95.3155
Las Tejas	88.5659	11.9609	2.97862	127.174	115.005
Las Tejas	77.225	6.84619	1	129.979	104.5
Las Tejas	89.7959	11.9609	10.5007	127.174	110.103
Las Tejas	89.7959	8.45544	1	138.395	108.495
Las Tejas	68.8182	11.9609	9.92139	127.174	95.3155
Las Tejas	78.1177	11.9609	15.9288	127.174	115.803
Las Tejas	68.8182	6.84619	9.92139	127.174	117.81
Las Tejas	85.7347	0.417999	1	128.109	115.803
Las Tejas	77.225	15.0491	9.92139	127.174	115.005
Las Tejas	89.7959	0.417999	15.9288	96.3153	104.5
Las Tejas	83.398	11.9609	15.9288	116.888	95.3155
Las Tejas	82.9393	6.56004	2.97862	127.174	108.495
Las Tejas	68.8182	6.84619	1.55287	127.174	117.81
Las Tejas	77.225	0.417999	10.5007	128.109	130.05
Las Tejas	88.5659	6.56004	1	126.239	110.103
Las Tejas	85.7347	6.56004	15.9288	138.395	116.668
Las Tejas	78.1177	15.0491	1.55287	116.888	108.495
Las Tejas	68.8182	6.56004	1	100.991	115.803
Las Tejas	83.398	13.2653	9.92139	96.3153	130.05
Las Tejas	83.398	6.56004	2.97862	127.174	108.495
Las Tejas	82.9393	15.0491	1	127.174	115.005
Las Tejas	85.7347	11.9609	2.97862	128.109	115.803
Las Tejas	78.1177	15.0491	15.9288	126.239	115.803
Las Tejas	83.398	15.0491	13.0825	127.174	115.803
Las Tejas	68.8182	6.84619	10.5007	128.109	104.5
Las Tejas	77.225	8.45544	1	128.109	115.803
Las Tejas	77.225	3.17988	28.0019	96.3153	115.803
Las Tejas	88.5659	3.17988	2.97862	96.3153	79.9944
Las Tejas	88.5659	6.56004	9.78608	100.991	115.005
Las Tejas	85.5708	11.9609	28.0019	128.109	110.103
Las Tejas	89.7959	8.45544	13.0825	127.174	130.05
Las Tejas	78.1177	6.56004	15.9288	100.991	117.81
Las Tejas	85.5708	6.56004	9.78608	129.979	95.3155
Las Tejas	68.8182	6.56004	13.0825	127.174	115.803
Las Tejas	85.5708	6.84619	1.55287	127.174	104.5
Las Tejas	82.9393	11.9609	1	127.174	110.103
Las Tejas	89.7959	11.9609	2.97862	96.3153	108.495
Las Tejas	89.7959	8.45544	9.78608	100.991	115.803
Las Tejas	77.225	11.9609	1	96.3153	130.05
Las Tejas	85.5708	6.56004	28.0019	127.174	115.005
Las Tejas	88.5659	1.34673	28.0019	96.3153	116.668
Las Tejas	82.9393	8.45544	1.55287	127.174	115.803
Las Tejas	83.398	0.417999	15.9288	138.395	108.495
Las Tejas	85.7347	1.34673	13.0825	127.174	115.005
Las Tejas	77.225	15.0491	9.78608	127.174	116.668
Las Tejas	83.398	6.56004	28.0019	129.979	104.5
Las Tejas	85.5708	11.9609	9.78608	138.395	79.9944
Las Tejas	68.8182	13.2653	13.0825	129.979	117.81
Las Tejas	88.5659	3.17988	10.5007	127.174	95.3155
Las Tejas	77.225	6.56004	1.55287	100.991	104.5
Las Tejas	83.398	6.56004	13.0825	138.395	117.81
Las Tejas	85.7347	3.17988	10.5007	138.395	115.803
Las Tejas	68.8182	6.84619	1.55287	126.239	116.668
Las Tejas	82.9393	6.56004	2.97862	96.3153	108.495
Las Tejas	85.5708	8.45544	9.92139	127.174	104.5
Las Tejas	85.5708	0.417999	1.55287	129.979	115.803
Las Tejas	83.398	13.2653	1	138.395	130.05
Las Tejas	78.1177	15.0491	9.92139	128.109	104.5
Las Tejas	83.398	6.84619	28.0019	126.239	95.3155
Las Tejas	88.5659	0.417999	9.92139	127.174	104.5
Las Tejas	78.1177	6.56004	9.78608	127.174	108.495
Las Tejas	83.398	6.84619	10.5007	127.174	116.668
Las Tejas	85.7347	13.2653	2.97862	127.174	130.05
Las Tejas	85.7347	13.2653	2.97862	116.888	130.05
Las Tejas	85.5708	13.2653	15.9288	129.979	130.05
Las Tejas	68.8182	11.9609	2.97862	138.395	116.668
Las Tejas	77.225	1.34673	9.78608	129.979	116.668
Las Tejas	85.7347	8.45544	13.0825	127.174	110.103
Las Tejas	85.5708	6.56004	28.0019	100.991	79.9944
Las Tejas	85.5708	0.417999	13.0825	138.395	79.9944
Las Tejas	83.398	6.56004	9.92139	127.174	115.803
Las Tejas	88.5659	15.0491	15.9288	126.239	95.3155
Las Tejas	78.1177	8.45544	2.97862	96.3153	130.05
Las Tejas	88.5659	3.17988	15.9288	126.239	115.803
Las Tejas	85.7347	11.9609	9.92139	129.979	104.5
Las Tejas	83.398	0.417999	13.0825	129.979	115.005
Las Tejas	89.7959	0.417999	2.97862	127.174	108.495
Las Tejas	83.398	0.417999	9.78608	127.174	108.495
Las Tejas	85.7347	6.56004	9.92139	138.395	115.803
Las Tejas	82.9393	8.45544	15.9288	116.888	79.9944
Las Tejas	68.8182	13.2653	9.92139	127.174	130.05
Las Tejas	85.7347	11.9609	1.55287	138.395	110.103
Las Tejas	88.5659	6.56004	13.0825	127.174	116.668
Las Tejas	89.7959	6.84619	10.5007	127.174	115.005
Las Tejas	82.9393	6.56004	28.0019	127.174	79.9944
Las Tejas	83.398	13.2653	28.0019	129.979	116.668
Las Tejas	83.398	13.2653	13.0825	127.174	95.3155
Las Tejas	85.7347	8.45544	9.78608	128.109	130.05
Las Tejas	77.225	6.56004	15.9288	116.888	117.81
Las Tejas	85.7347	15.0491	1	127.174	116.668
Las Tejas	68.8182	0.417999	9.78608	126.239	117.81
Las Tejas	83.398	1.34673	15.9288	127.174	79.9944
Las Tejas	83.398	6.56004	9.78608	127.174	115.005
Las Tejas	68.8182	3.17988	9.92139	126.239	130.05
Las Tejas	89.7959	3.17988	9.78608	128.109	130.05
Las Tejas	77.225	0.417999	10.5007	127.174	79.9944
Las Tejas	83.398	3.17988	28.0019	100.991	79.9944
Las Tejas	82.9393	0.417999	13.0825	127.174	104.5
Las Tejas	85.7347	11.9609	1	138.395	108.495
Las Tejas	83.398	0.417999	13.0825	100.991	115.803
Las Tejas	85.5708	13.2653	13.0825	127.174	95.3155
Las Tejas	82.9393	6.84619	10.5007	126.239	95.3155
Las Tejas	77.225	8.45544	9.78608	116.888	115.803
Las Tejas	88.5659	13.2653	28.0019	138.395	117.81
Las Tejas	77.225	6.56004	15.9288	116.888	104.5
Las Tejas	68.8182	13.2653	2.97862	127.174	108.495
Las Tejas	78.1177	6.56004	28.0019	128.109	117.81
Las Tejas	68.8182	0.417999	28.0019	128.109	115.005
Las Tejas	83.398	11.9609	1	126.239	115.803
Las Tejas	82.9393	13.2653	1.55287	128.109	95.3155
Las Tejas	85.5708	13.2653	1	127.174	115.005
Las Tejas	88.5659	8.45544	1.55287	138.395	130.05
Las Tejas	83.398	8.45544	10.5007	129.979	117.81
Las Tejas	82.9393	0.417999	1	127.174	115.803
Las Tejas	82.9393	11.9609	28.0019	127.174	130.05
Las Tejas	68.8182	15.0491	9.92139	128.109	115.005
Las Tejas	85.5708	0.417999	9.92139	138.395	79.9944
Las Tejas	83.398	13.2653	15.9288	100.991	130.05
Las Tejas	83.398	15.0491	9.78608	126.239	108.495
Las Tejas	77.225	8.45544	1	127.174	130.05
Las Tejas	85.7347	3.17988	1	127.174	110.103
Las Tejas	77.225	3.17988	15.9288	127.174	104.5
Las Tejas	85.7347	11.9609	9.78608	129.979	110.103
Las Tejas	85.5708	6.56004	2.97862	127.174	115.803
Las Tejas	83.398	6.56004	2.97862	100.991	110.103
Las Tejas	78.1177	13.2653	1.55287	127.174	110.103
Las Tejas	85.5708	8.45544	13.0825	96.3153	110.103
Las Tejas	82.9393	8.45544	9.92139	127.174	104.5
Las Tejas	78.1177	15.0491	9.78608	100.991	117.81
Las Tejas	85.7347	8.45544	28.0019	116.888	104.5
Las Tejas	85.7347	0.417999	1.55287	100.991	117.81
Las Tejas	85.7347	13.2653	9.78608	116.888	79.9944
Las Tejas	82.9393	8.45544	1	127.174	115.803
Las Tejas	88.5659	6.56004	9.92139	116.888	116.668
Las Tejas	78.1177	6.84619	2.97862	128.109	115.803
Las Tejas	88.5659	6.56004	9.92139	138.395	116.668
Las Tejas	85.5708	0.417999	13.0825	128.109	130.05
Las Tejas	88.5659	8.45544	2.97862	127.174	115.803
Las Tejas	82.9393	15.0491	13.0825	127.174	130.05
Las Tejas	83.398	1.34673	15.9288	128.109	115.005
Las Tejas	83.398	11.9609	10.5007	128.109	95.3155
Las Tejas	89.7959	8.45544	9.78608	96.3153	79.9944
Las Tejas	78.1177	15.0491	13.0825	138.395	95.3155
Las Tejas	82.9393	0.417999	1	126.239	95.3155
Las Tejas	83.398	11.9609	15.9288	127.174	79.9944
Las Tejas	68.8182	15.0491	28.0019	116.888	108.495
Las Tejas	85.7347	8.45544	28.0019	96.3153	115.803
Las Tejas	83.398	6.84619	2.97862	128.109	115.803
Las Tejas	85.7347	11.9609	1.55287	129.979	108.495
Las Tejas	89.7959	13.2653	1	96.3153	95.3155
Las Tejas	82.9393	11.9609	1.55287	126.239	115.803
Las Tejas	89.7959	1.34673	13.0825	126.239	116.668
Las Tejas	68.8182	11.9609	28.0019	126.239	116.668
Las Tejas	78.1177	3.17988	28.0019	126.239	79.9944
Las Tejas	77.225	11.9609	13.0825	128.109	108.495
Las Tejas	77.225	6.56004	13.0825	138.395	79.9944
Las Tejas	85.5708	15.0491	1.55287	127.174	115.005
Las Tejas	88.5659	13.2653	10.5007	127.174	117.81
Las Tejas	82.9393	15.0491	2.97862	138.395	116.668
Las Tejas	77.225	1.34673	1.55287	126.239	130.05
Las Tejas	68.8182	0.417999	9.92139	127.174	117.81
Las Tejas	83.398	6.56004	1.55287	100.991	79.9944
Las Tejas	78.1177	6.84619	9.92139	127.174	110.103
Las Tejas	83.398	3.17988	28.0019	116.888	104.5
Las Tejas	68.8182	11.9609	9.92139	128.109	95.3155
Las Tejas	68.8182	8.45544	1	129.979	115.005
Las Tejas	83.398	0.417999	10.5007	96.3153	79.9944
Las Tejas	82.9393	1.34673	1	138.395	116.668
Las Tejas	83.398	0.417999	28.0019	127.174	117.81
Las Tejas	68.8182	0.417999	10.5007	138.395	108.495
Las Tejas	88.5659	8.45544	10.5007	116.888	104.5
Las Tejas	89.7959	8.45544	15.9288	129.979	95.3155
Las Tejas	68.8182	3.17988	13.0825	129.979	95.3155
Las Tejas	78.1177	8.45544	1	127.174	110.103
Las Tejas	88.5659	0.417999	9.92139	126.239	104.5
Las Tejas	88.5659	1.34673	13.0825	96.3153	108.495
Las Tejas	77.225	6.84619	28.0019	127.174	108.495
Las Tejas	77.225	13.2653	15.9288	126.239	130.05
Las Tejas	85.7347	15.0491	9.78608	138.395	108.495
Las Tejas	77.225	3.17988	15.9288	126.239	115.005
Las Tejas	89.7959	8.45544	1.55287	138.395	115.803
Las Tejas	88.5659	6.56004	1.55287	128.109	110.103
Las Tejas	89.7959	13.2653	9.92139	129.979	110.103
Las Tejas	88.5659	0.417999	13.0825	128.109	108.495
Las Tejas	85.5708	15.0491	1	129.979	104.5
Las Tejas	68.8182	3.17988	2.97862	96.3153	108.495
Las Tejas	77.225	0.417999	9.92139	138.395	115.005
Las Tejas	68.8182	0.417999	10.5007	127.174	130.05
Las Tejas	68.8182	3.17988	9.78608	100.991	104.5
Las Tejas	78.1177	13.2653	15.9288	116.888	116.668
Las Tejas	85.7347	0.417999	10.5007	126.239	115.005
Las Tejas	85.5708	8.45544	1.55287	127.174	117.81
Las Tejas	68.8182	6.84619	1	129.979	79.9944
Las Tejas	88.5659	11.9609	1	127.174	115.803
Las Tejas	89.7959	0.417999	9.78608	127.174	115.005
Las Tejas	77.225	3.17988	1.55287	116.888	130.05
Las Tejas	68.8182	1.34673	28.0019	96.3153	79.9944
Las Tejas	68.8182	0.417999	9.92139	116.888	110.103
Las Tejas	68.8182	0.417999	2.97862	128.109	79.9944
Las Tejas	85.7347	6.56004	28.0019	126.239	116.668
Las Tejas	82.9393	6.56004	10.5007	138.395	95.3155
Las Tejas	88.5659	15.0491	1.55287	128.109	79.9944
Las Tejas	88.5659	13.2653	1	127.174	130.05
Las Tejas	82.9393	15.0491	15.9288	127.174	130.05
Las Tejas	83.398	0.417999	28.0019	129.979	130.05
Las Tejas	88.5659	6.56004	2.97862	128.109	130.05
Las Tejas	85.5708	0.417999	10.5007	100.991	130.05
Las Tejas	89.7959	8.45544	1.55287	127.174	79.9944
Las Tejas	88.5659	13.2653	9.92139	127.174	79.9944
Las Tejas	68.8182	1.34673	28.0019	127.174	95.3155
Las Tejas	82.9393	13.2653	10.5007	116.888	95.3155
Las Tejas	82.9393	15.0491	1.55287	126.239	104.5
Las Tejas	89.7959	15.0491	10.5007	100.991	79.9944
Las Tejas	77.225	1.34673	1.55287	96.3153	104.5
Las Tejas	88.5659	0.417999	13.0825	127.174	116.668
Las Tejas	78.1177	15.0491	15.9288	126.239	79.9944
Las Tejas	83.398	13.2653	9.92139	116.888	117.81
Las Tejas	89.7959	1.34673	15.9288	126.239	116.668
Las Tejas	85.5708	6.56004	2.97862	138.395	110.103
Las Tejas	85.7347	15.0491	2.97862	127.174	79.9944
Las Tejas	83.398	15.0491	9.92139	127.174	104.5
Las Tejas	85.5708	8.45544	9.78608	100.991	79.9944
Las Tejas	83.398	13.2653	13.0825	129.979	115.005
Las Tejas	88.5659	13.2653	1	138.395	115.005
Las Tejas	88.5659	8.45544	1	96.3153	95.3155
Las Tejas	88.5659	8.45544	15.9288	128.109	116.668
Las Tejas	78.1177	1.34673	1	129.979	130.05
Las Tejas	82.9393	6.56004	1	127.174	108.495
Las Tejas	82.9393	3.17988	1.55287	100.991	117.81
Las Tejas	68.8182	6.56004	13.0825	127.174	95.3155
Las Tejas	88.5659	6.56004	13.0825	96.3153	130.05
Las Tejas	82.9393	0.417999	13.0825	128.109	116.668
Las Tejas	88.5659	0.417999	9.78608	126.239	110.103
Las Tejas	88.5659	13.2653	13.0825	100.991	130.05
Las Tejas	83.398	13.2653	15.9288	96.3153	108.495
Las Tejas	83.398	6.84619	9.78608	100.991	104.5
Las Tejas	77.225	6.56004	10.5007	128.109	79.9944
Las Tejas	85.5708	15.0491	10.5007	138.395	115.803
Las Tejas	85.7347	8.45544	9.78608	100.991	95.3155
Las Tejas	68.8182	11.9609	1.55287	128.109	115.005
Las Tejas	89.7959	6.84619	1	116.888	104.5
Las Tejas	85.7347	6.56004	9.92139	126.239	108.495
Las Tejas	88.5659	6.84619	10.5007	138.395	116.668
Las Tejas	68.8182	6.84619	28.0019	100.991	116.668
Las Tejas	85.7347	6.84619	28.0019	127.174	108.495
Las Tejas	88.5659	11.9609	2.97862	127.174	130.05
Las Tejas	88.5659	6.56004	10.5007	127.174	130.05
Las Tejas	85.5708	3.17988	1.55287	129.979	116.668
Las Tejas	85.5708	3.17988	2.97862	100.991	79.9944
Las Tejas	83.398	6.56004	9.78608	138.395	79.9944
Las Tejas	68.8182	3.17988	9.92139	100.991	104.5
Las Tejas	85.5708	11.9609	10.5007	126.239	104.5
Las Tejas	78.1177	8.45544	28.0019	96.3153	108.495
Las Tejas	68.8182	15.0491	13.0825	127.174	108.495
Las Tejas	88.5659	13.2653	15.9288	96.3153	117.81
Las Tejas	83.398	13.2653	13.0825	128.109	115.005
Las Tejas	88.5659	3.17988	28.0019	127.174	110.103
Las Tejas	77.225	11.9609	10.5007	129.979	110.103
Las Tejas	89.7959	3.17988	9.92139	127.174	104.5
Las Tejas	68.8182	11.9609	1.55287	126.239	79.9944
Las Tejas	82.9393	11.9609	13.0825	100.991	115.005
Las Tejas	82.9393	11.9609	9.92139	129.979	110.103
Las Tejas	77.225	3.17988	10.5007	116.888	110.103
Las Tejas	89.7959	11.9609	1	116.888	117.81
Las Tejas	85.5708	8.45544	28.0019	138.395	95.3155
Las Tejas	89.7959	0.417999	13.0825	129.979	117.81
Las Tejas	83.398	13.2653	28.0019	100.991	115.005
Las Tejas	85.7347	13.2653	1.55287	128.109	110.103
Las Tejas	85.7347	3.17988	9.92139	127.174	115.005
Las Tejas	78.1177	0.417999	13.0825	126.239	115.803
Las Tejas	77.225	0.417999	1.55287	128.109	117.81
Las Tejas	68.8182	8.45544	10.5007	138.395	104.5
Las Tejas	85.5708	1.34673	28.0019	100.991	115.803
Las Tejas	85.7347	3.17988	1.55287	100.991	115.803
Las Tejas	77.225	6.56004	9.78608	129.979	104.5
Las Tejas	78.1177	1.34673	2.97862	127.174	110.103
Las Tejas	77.225	3.17988	9.78608	127.174	115.005
Las Tejas	88.5659	0.417999	9.78608	127.174	79.9944
Las Tejas	85.5708	8.45544	1.55287	138.395	116.668
Las Tejas	85.5708	13.2653	9.78608	127.174	108.495
Las Tejas	89.7959	15.0491	1.55287	100.991	110.103
Las Tejas	85.5708	15.0491	9.78608	127.174	116.668
Las Tejas	85.7347	6.56004	2.97862	128.109	115.005
Las Tejas	82.9393	13.2653	10.5007	127.174	115.005
Las Tejas	68.8182	1.34673	15.9288	100.991	79.9944
Las Tejas	77.225	3.17988	2.97862	96.3153	116.668
Las Tejas	83.398	6.84619	1	126.239	115.803
Las Tejas	83.398	1.34673	1.55287	127.174	116.668
Las Tejas	85.7347	8.45544	15.9288	128.109	115.005
Las Tejas	68.8182	3.17988	10.5007	100.991	116.668
Las Tejas	77.225	6.84619	1.55287	116.888	117.81
Las Tejas	78.1177	1.34673	2.97862	96.3153	130.05
Las Tejas	82.9393	6.56004	15.9288	129.979	110.103
Las Tejas	78.1177	8.45544	15.9288	100.991	115.005
Las Tejas	88.5659	0.417999	1	129.979	115.005
Las Tejas	88.5659	0.417999	9.78608	127.174	115.005
Las Tejas	83.398	1.34673	15.9288	126.239	117.81
Las Tejas	85.7347	6.84619	28.0019	116.888	95.3155
Las Tejas	85.7347	15.0491	9.78608	126.239	116.668
Las Tejas	88.5659	1.34673	9.92139	129.979	79.9944
Las Tejas	68.8182	1.34673	1.55287	96.3153	110.103
Las Tejas	77.225	13.2653	15.9288	127.174	108.495
Las Tejas	89.7959	13.2653	2.97862	127.174	79.9944
Las Tejas	78.1177	8.45544	28.0019	96.3153	95.3155
Las Tejas	85.7347	8.45544	1.55287	127.174	117.81
Las Tejas	83.398	8.45544	10.5007	138.395	115.005
Las Tejas	82.9393	6.56004	1.55287	127.174	117.81
Las Tejas	88.5659	6.84619	9.78608	128.109	115.005
Las Tejas	85.7347	6.56004	28.0019	127.174	115.803
Las Tejas	68.8182	6.84619	10.5007	100.991	110.103
Las Tejas	82.9393	13.2653	13.0825	127.174	130.05
Las Tejas	82.9393	15.0491	28.0019	96.3153	115.005
Las Tejas	85.5708	13.2653	15.9288	126.239	95.3155
Las Tejas	85.7347	13.2653	1.55287	127.174	108.495
Las Tejas	83.398	1.34673	28.0019	100.991	116.668
Las Tejas	85.7347	11.9609	13.0825	96.3153	115.005
Las Tejas	89.7959	11.9609	28.0019	126.239	110.103
Las Tejas	82.9393	11.9609	13.0825	126.239	115.005
Las Tejas	89.7959	6.84619	1	116.888	108.495
Las Tejas	89.7959	0.417999	1.55287	96.3153	115.005
Las Tejas	89.7959	1.34673	1.55287	127.174	110.103
Las Tejas	77.225	6.56004	1.55287	127.174	108.495
Las Tejas	88.5659	6.84619	9.78608	100.991	115.803
Las Tejas	68.8182	15.0491	13.0825	138.395	104.5
Las Tejas	68.8182	6.84619	1.55287	127.174	115.005
Las Tejas	83.398	11.9609	10.5007	128.109	117.81
Las Tejas	77.225	6.84619	13.0825	96.3153	116.668
Las Tejas	82.9393	11.9609	1.55287	138.395	115.005
Las Tejas	88.5659	13.2653	15.9288	96.3153	115.803
Las Tejas	88.5659	15.0491	28.0019	127.174	110.103
Las Tejas	89.7959	8.45544	15.9288	128.109	130.05
Las Tejas	85.7347	3.17988	2.97862	126.239	108.495
Las Tejas	85.7347	6.84619	1.55287	126.239	115.803
Las Tejas	89.7959	6.56004	10.5007	127.174	117.81
Las Tejas	88.5659	3.17988	9.92139	138.395	115.803
Las Tejas	89.7959	15.0491	1	127.174	115.005
Las Tejas	85.5708	6.56004	9.78608	100.991	104.5
Las Tejas	78.1177	6.84619	1.55287	126.239	115.803
Las Tejas	88.5659	11.9609	28.0019	127.174	130.05
Las Tejas	85.7347	6.56004	9.92139	126.239	95.3155
Las Tejas	88.5659	11.9609	2.97862	126.239	117.81
Las Tejas	68.8182	6.84619	10.5007	127.174	104.5
Las Tejas	85.7347	6.84619	9.92139	116.888	115.803
Las Tejas	77.225	8.45544	1.55287	129.979	116.668
Las Tejas	82.9393	11.9609	9.78608	100.991	95.3155
Las Tejas	89.7959	13.2653	13.0825	138.395	130.05
Las Tejas	83.398	6.56004	1	127.174	108.495
Las Tejas	85.7347	6.84619	15.9288	128.109	115.803
Las Tejas	88.5659	8.45544	2.97862	138.395	116.668
Las Tejas	85.5708	6.56004	10.5007	100.991	108.495
Las Tejas	77.225	6.84619	1.55287	96.3153	104.5
Las Tejas	83.398	3.17988	15.9288	128.109	95.3155
Las Tejas	82.9393	15.0491	9.78608	138.395	115.803
Las Tejas	82.9393	3.17988	1	127.174	108.495
Las Tejas	85.5708	8.45544	28.0019	127.174	79.9944
Las Tejas	85.5708	8.45544	9.78608	127.174	108.495
Las Tejas	88.5659	11.9609	9.92139	127.174	116.668
Las Tejas	89.7959	11.9609	10.5007	128.109	115.803
Las Tejas	85.7347	8.45544	1.55287	128.109	79.9944
Las Tejas	85.7347	8.45544	2.97862	127.174	117.81
Las Tejas	82.9393	6.56004	9.78608	100.991	79.9944
Las Tejas	78.1177	1.34673	9.78608	127.174	130.05
Las Tejas	88.5659	13.2653	13.0825	127.174	108.495
Las Tejas	83.398	13.2653	1.55287	96.3153	116.668
Las Tejas	83.398	6.84619	2.97862	126.239	95.3155
Las Tejas	88.5659	6.84619	13.0825	127.174	130.05
Las Tejas	83.398	15.0491	2.97862	127.174	104.5
Las Tejas	68.8182	6.56004	13.0825	128.109	130.05
Las Tejas	82.9393	15.0491	9.78608	126.239	115.005
Las Tejas	78.1177	6.84619	15.9288	127.174	110.103
Las Tejas	68.8182	6.56004	13.0825	138.395	108.495
Las Tejas	88.5659	13.2653	9.92139	127.174	110.103
Las Tejas	88.5659	15.0491	1	138.395	115.803
Las Tejas	83.398	1.34673	9.92139	138.395	117.81
Las Tejas	68.8182	6.84619	28.0019	126.239	115.803
Las Tejas	89.7959	8.45544	1	127.174	115.803
Las Tejas	85.5708	3.17988	9.92139	127.174	115.005
Las Tejas	85.7347	15.0491	15.9288	127.174	110.103
Las Tejas	85.7347	8.45544	1.55287	129.979	108.495
Las Tejas	83.398	13.2653	9.78608	127.174	110.103
Las Tejas	68.8182	6.56004	1.55287	100.991	130.05
Las Tejas	85.7347	6.84619	10.5007	126.239	110.103
Las Tejas	85.7347	3.17988	15.9288	128.109	110.103
Las Tejas	85.5708	13.2653	1	127.174	79.9944
Las Tejas	68.8182	6.84619	2.97862	127.174	108.495
Las Tejas	85.5708	3.17988	2.97862	126.239	110.103
Las Tejas	82.9393	15.0491	1	116.888	110.103
Las Tejas	85.7347	11.9609	9.78608	96.3153	116.668
Las Tejas	89.7959	1.34673	28.0019	128.109	130.05
Las Tejas	89.7959	1.34673	1.55287	126.239	108.495
Las Tejas	85.7347	13.2653	10.5007	129.979	110.103
Las Tejas	78.1177	13.2653	15.9288	116.888	115.803
Las Tejas	85.5708	3.17988	1.55287	116.888	117.81
Las Tejas	82.9393	11.9609	9.92139	100.991	110.103
Las Tejas	68.8182	6.56004	9.78608	96.3153	116.668
Las Tejas	68.8182	15.0491	2.97862	127.174	117.81
Las Tejas	89.7959	0.417999	2.97862	96.3153	117.81
Las Tejas	88.5659	3.17988	13.0825	127.174	115.005
Las Tejas	85.5708	8.45544	13.0825	128.109	104.5
Las Tejas	78.1177	11.9609	2.97862	129.979	104.5
Las Tejas	78.1177	6.56004	10.5007	138.395	117.81
Las Tejas	89.7959	15.0491	1.55287	127.174	108.495
Las Tejas	89.7959	13.2653	9.78608	116.888	117.81
Las Tejas	85.7347	6.56004	28.0019	128.109	108.495
Las Tejas	68.8182	3.17988	9.92139	128.109	110.103
Las Tejas	89.7959	8.45544	15.9288	129.979	115.803
Las Tejas	82.9393	3.17988	15.9288	127.174	95.3155
Las Tejas	78.1177	13.2653	15.9288	127.174	117.81
Las Tejas	77.225	6.84619	1.55287	100.991	79.9944
Las Tejas	88.5659	15.0491	9.92139	127.174	116.668
Las Tejas	88.5659	6.56004	13.0825	127.174	104.5
Las Tejas	85.7347	13.2653	9.92139	116.888	116.668
Las Tejas	82.9393	11.9609	2.97862	128.109	116.668
Las Tejas	78.1177	13.2653	2.97862	126.239	130.05
Las Tejas	77.225	15.0491	9.92139	100.991	95.3155
Las Tejas	77.225	15.0491	1	126.239	115.005
Las Tejas	77.225	1.34673	2.97862	116.888	115.005
Las Tejas	89.7959	8.45544	10.5007	127.174	104.5
Las Tejas	83.398	6.56004	9.92139	116.888	108.495
Las Tejas	82.9393	1.34673	28.0019	100.991	108.495
Las Tejas	83.398	13.2653	1.55287	127.174	130.05
Las Tejas	77.225	6.84619	1.55287	116.888	95.3155
Las Tejas	88.5659	0.417999	1	127.174	130.05
Las Tejas	85.7347	15.0491	10.5007	100.991	130.05
Las Tejas	85.7347	11.9609	9.78608	127.174	117.81
Las Tejas	85.5708	0.417999	10.5007	116.888	115.803
Las Tejas	85.7347	15.0491	10.5007	96.3153	79.9944
Las Tejas	68.8182	1.34673	10.5007	126.239	115.005
Las Tejas	85.5708	6.56004	13.0825	116.888	104.5
Las Tejas	85.5708	8.45544	9.92139	116.888	108.495
Las Tejas	78.1177	6.84619	9.92139	129.979	108.495
Las Tejas	83.398	1.34673	15.9288	138.395	108.495
Las Tejas	88.5659	3.17988	28.0019	116.888	117.81
Las Tejas	68.8182	3.17988	28.0019	128.109	95.3155
Las Tejas	82.9393	6.56004	10.5007	100.991	104.5
Las Tejas	83.398	3.17988	9.78608	127.174	108.495
Las Tejas	88.5659	8.45544	1.55287	127.174	115.803
Las Tejas	85.5708	8.45544	13.0825	127.174	116.668
Las Tejas	83.398	3.17988	1.55287	100.991	79.9944
Las Tejas	68.8182	1.34673	9.92139	127.174	116.668
Las Tejas	85.7347	11.9609	9.92139	126.239	130.05
Las Tejas	85.5708	6.56004	10.5007	127.174	130.05
Las Tejas	82.9393	6.84619	9.78608	116.888	116.668
Las Tejas	89.7959	0.417999	10.5007	129.979	117.81
Las Tejas	78.1177	0.417999	10.5007	138.395	95.3155
Las Tejas	82.9393	3.17988	28.0019	127.174	116.668
Las Tejas	82.9393	6.56004	1	127.174	79.9944
Las Tejas	82.9393	6.56004	1.55287	100.991	79.9944
Las Tejas	82.9393	15.0491	1.55287	96.3153	115.803
Las Tejas	68.8182	1.34673	9.78608	128.109	108.495
Las Tejas	68.8182	3.17988	13.0825	100.991	115.803
Las Tejas	68.8182	11.9609	9.92139	129.979	110.103
Las Tejas	82.9393	13.2653	13.0825	128.109	115.803
Las Tejas	85.5708	1.34673	9.78608	138.395	115.803
Las Tejas	85.5708	15.0491	15.9288	126.239	130.05
Las Tejas	78.1177	15.0491	9.78608	128.109	104.5
Las Tejas	85.7347	6.56004	15.9288	116.888	116.668
Las Tejas	83.398	1.34673	1.55287	116.888	110.103
Las Tejas	82.9393	6.56004	9.78608	127.174	108.495
Las Tejas	83.398	15.0491	9.78608	127.174	115.803
Las Tejas	78.1177	0.417999	9.92139	127.174	115.803
Las Tejas	85.7347	11.9609	13.0825	127.174	108.495
Las Tejas	88.5659	6.56004	1	138.395	95.3155
Las Tejas	83.398	15.0491	10.5007	127.174	116.668
Las Tejas	78.1177	11.9609	28.0019	127.174	104.5
Las Tejas	88.5659	8.45544	1.55287	116.888	104.5
Las Tejas	83.398	11.9609	2.97862	128.109	117.81
Las Tejas	89.7959	15.0491	13.0825	127.174	104.5
Las Tejas	85.7347	13.2653	10.5007	100.991	104.5
Las Tejas	85.5708	8.45544	1.55287	96.3153	130.05
Las Tejas	77.225	8.45544	2.97862	116.888	116.668
Las Tejas	82.9393	3.17988	9.92139	127.174	95.3155
Las Tejas	83.398	6.84619	10.5007	127.174	115.803
Las Tejas	85.7347	1.34673	9.78608	128.109	104.5
Las Tejas	77.225	6.84619	1	126.239	108.495
Las Tejas	77.225	13.2653	9.78608	96.3153	104.5
Las Tejas	77.225	11.9609	2.97862	127.174	115.005
Las Tejas	77.225	8.45544	15.9288	100.991	110.103
Las Tejas	68.8182	11.9609	13.0825	129.979	130.05
Las Tejas	77.225	1.34673	9.78608	127.174	116.668
Las Tejas	82.9393	6.56004	10.5007	116.888	130.05
Las Tejas	77.225	6.84619	1	127.174	115.005
Las Tejas	88.5659	8.45544	13.0825	138.395	104.5
Las Tejas	88.5659	8.45544	28.0019	128.109	110.103
Las Tejas	88.5659	8.45544	9.92139	138.395	110.103
Las Tejas	82.9393	8.45544	9.92139	127.174	117.81
Las Tejas	85.5708	0.417999	28.0019	129.979	110.103
Las Tejas	88.5659	0.417999	9.92139	128.109	79.9944
Las Tejas	85.5708	6.84619	13.0825	127.174	108.495
Las Tejas	68.8182	1.34673	1	100.991	115.005
Las Tejas	82.9393	1.34673	1.55287	127.174	130.05
Las Tejas	89.7959	6.56004	9.92139	127.174	115.803
Las Tejas	85.7347	8.45544	1.55287	128.109	110.103
Las Tejas	68.8182	1.34673	9.78608	129.979	130.05
Las Tejas	68.8182	13.2653	13.0825	96.3153	110.103
Las Tejas	85.5708	6.56004	9.78608	126.239	116.668
Las Tejas	82.9393	13.2653	9.92139	127.174	95.3155
Las Tejas	78.1177	3.17988	2.97862	127.174	108.495
Las Tejas	78.1177	6.56004	9.92139	127.174	115.803
Las Tejas	88.5659	15.0491	1	138.395	104.5
Las Tejas	77.225	6.56004	9.92139	128.109	117.81
Las Tejas	78.1177	6.84619	1	127.174	115.005
Las Tejas	88.5659	3.17988	1	127.174	79.9944
Las Tejas	82.9393	0.417999	1.55287	127.174	110.103
Las Tejas	85.7347	13.2653	13.0825	126.239	104.5
Las Tejas	77.225	11.9609	28.0019	129.979	110.103
Las Tejas	85.5708	1.34673	13.0825	129.979	95.3155
Las Tejas	85.5708	6.84619	1.55287	127.174	115.803
Las Tejas	89.7959	11.9609	1.55287	129.979	95.3155
Las Tejas	88.5659	8.45544	1	126.239	95.3155
Las Tejas	88.5659	11.9609	9.78608	138.395	115.005
Las Tejas	83.398	15.0491	10.5007	127.174	95.3155
Las Tejas	83.398	1.34673	2.97862	127.174	130.05
Las Tejas	78.1177	13.2653	1	138.395	117.81
Las Tejas	82.9393	6.84619	15.9288	127.174	110.103
Las Tejas	68.8182	11.9609	13.0825	126.239	115.803
Las Tejas	85.5708	3.17988	15.9288	96.3153	117.81
Las Tejas	89.7959	13.2653	9.92139	116.888	79.9944
Las Tejas	85.5708	11.9609	1.55287	127.174	110.103
Las Tejas	83.398	13.2653	9.78608	96.3153	115.803
Las Tejas	78.1177	15.0491	1	127.174	79.9944
Las Tejas	82.9393	1.34673	9.92139	128.109	108.495
Las Tejas	77.225	0.417999	1	138.395	117.81
Las Tejas	85.7347	13.2653	28.0019	100.991	117.81
Las Tejas	77.225	0.417999	9.78608	127.174	130.05
Las Tejas	68.8182	6.56004	13.0825	127.174	116.668
Las Tejas	85.7347	6.56004	28.0019	96.3153	116.668
Las Tejas	88.5659	6.84619	9.92139	126.239	116.668
Las Tejas	82.9393	6.56004	1	96.3153	130.05
Las Tejas	82.9393	6.84619	13.0825	127.174	117.81
Las Tejas	68.8182	3.17988	9.92139	127.174	130.05
Las Tejas	77.225	1.34673	9.92139	128.109	130.05
Las Tejas	85.5708	11.9609	1	138.395	130.05
Las Tejas	85.7347	1.34673	13.0825	126.239	117.81
Las Tejas	89.7959	11.9609	15.9288	116.888	115.803
Las Tejas	77.225	13.2653	9.78608	128.109	116.668
Las Tejas	82.9393	6.56004	9.92139	138.395	79.9944
Las Tejas	89.7959	11.9609	9.78608	127.174	108.495
Las Tejas	85.5708	13.2653	1	100.991	104.5
Las Tejas	78.1177	15.0491	28.0019	100.991	110.103
Las Tejas	68.8182	8.45544	9.78608	100.991	110.103
Las Tejas	89.7959	8.45544	15.9288	127.174	115.005
Las Tejas	88.5659	6.56004	9.78608	126.239	79.9944
Las Tejas	85.5708	6.84619	1.55287	128.109	115.803
Las Tejas	68.8182	6.84619	10.5007	96.3153	115.005
Las Tejas	68.8182	6.84619	1	129.979	115.005
Las Tejas	88.5659	15.0491	13.0825	127.174	117.81
Las Tejas	89.7959	15.0491	9.92139	100.991	115.803
Las Tejas	89.7959	0.417999	9.92139	127.174	115.005
Las Tejas	77.225	13.2653	10.5007	100.991	115.803
Las Tejas	85.5708	15.0491	2.97862	116.888	95.3155
Las Tejas	78.1177	13.2653	28.0019	96.3153	108.495
Las Tejas	89.7959	3.17988	10.5007	126.239	79.9944
Las Tejas	78.1177	6.84619	2.97862	96.3153	95.3155
Las Tejas	77.225	1.34673	1.55287	129.979	79.9944
Las Tejas	85.7347	3.17988	2.97862	128.109	110.103
Las Tejas	88.5659	13.2653	1.55287	116.888	110.103
Las Tejas	85.5708	3.17988	1	129.979	116.668
Las Tejas	89.7959	11.9609	13.0825	128.109	108.495
Las Tejas	85.7347	6.84619	9.92139	100.991	95.3155
Las Tejas	83.398	13.2653	13.0825	128.109	117.81
Las Tejas	82.9393	15.0491	9.78608	127.174	130.05
Las Tejas	78.1177	11.9609	9.92139	138.395	115.803
Las Tejas	82.9393	13.2653	15.9288	127.174	108.495
Las Tejas	88.5659	15.0491	1	96.3153	130.05
Las Tejas	88.5659	6.56004	1	100.991	117.81
Las Tejas	88.5659	6.56004	13.0825	138.395	115.005
Las Tejas	82.9393	1.34673	13.0825	127.174	108.495
Las Tejas	83.398	8.45544	1	127.174	130.05
Las Tejas	77.225	3.17988	1	127.174	116.668
Las Tejas	83.398	15.0491	1	129.979	116.668
Las Tejas	68.8182	6.84619	28.0019	127.174	115.005
Las Tejas	89.7959	11.9609	10.5007	126.239	115.803
Las Tejas	82.9393	11.9609	13.0825	138.395	95.3155
Las Tejas	85.7347	15.0491	2.97862	100.991	130.05
Las Tejas	68.8182	0.417999	1.55287	100.991	108.495
Las Tejas	88.5659	6.84619	15.9288	100.991	130.05
Las Tejas	85.5708	15.0491	13.0825	127.174	79.9944
Las Tejas	85.5708	1.34673	1	116.888	130.05
Las Tejas	83.398	13.2653	1	127.174	116.668
Las Tejas	89.7959	8.45544	9.92139	129.979	117.81
Las Tejas	89.7959	15.0491	28.0019	127.174	104.5
Las Tejas	89.7959	8.45544	9.78608	100.991	108.495
Las Tejas	85.7347	0.417999	1.55287	116.888	130.05
Las Tejas	78.1177	6.56004	13.0825	127.174	104.5
Las Tejas	68.8182	11.9609	13.0825	96.3153	130.05
Las Tejas	68.8182	6.84619	9.92139	127.174	108.495
Las Tejas	77.225	0.417999	1.55287	100.991	116.668
Las Tejas	88.5659	3.17988	9.92139	126.239	130.05
Las Tejas	88.5659	13.2653	2.97862	127.174	117.81
Las Tejas	85.5708	11.9609	2.97862	129.979	130.05
Las Tejas	89.7959	0.417999	15.9288	126.239	110.103
Las Tejas	83.398	13.2653	1	127.174	108.495
Las Tejas	78.1177	8.45544	15.9288	116.888	115.005
Las Tejas	85.5708	8.45544	10.5007	129.979	110.103
Las Tejas	85.5708	11.9609	9.92139	127.174	115.005
Las Tejas	78.1177	3.17988	1.55287	127.174	104.5
Las Tejas	77.225	8.45544	1	126.239	117.81
Las Tejas	68.8182	15.0491	1	129.979	115.803
Las Tejas	77.225	6.84619	28.0019	116.888	79.9944
Las Tejas	77.225	0.417999	13.0825	138.395	104.5
Las Tejas	85.5708	8.45544	9.78608	100.991	117.81
Las Tejas	78.1177	1.34673	28.0019	127.174	115.005
Las Tejas	85.7347	13.2653	15.9288	129.979	108.495
Las Tejas	83.398	1.34673	1.55287	126.239	95.3155
Las Tejas	78.1177	11.9609	10.5007	126.239	130.05
Las Tejas	85.5708	6.56004	13.0825	129.979	115.005
Las Tejas	78.1177	8.45544	9.78608	128.109	108.495
Las Tejas	77.225	13.2653	9.92139	126.239	110.103
Las Tejas	85.5708	0.417999	10.5007	129.979	104.5
Las Tejas	85.5708	6.84619	1	96.3153	108.495
Las Tejas	82.9393	15.0491	1	127.174	115.803
Las Tejas	85.7347	6.56004	1	127.174	79.9944
Las Tejas	78.1177	13.2653	13.0825	128.109	110.103
Las Tejas	89.7959	8.45544	1	126.239	104.5
Las Tejas	89.7959	8.45544	28.0019	96.3153	108.495
Las Tejas	88.5659	3.17988	1	127.174	116.668
Las Tejas	85.7347	11.9609	9.92139	100.991	116.668
Las Tejas	82.9393	15.0491	28.0019	127.174	116.668
Las Tejas	89.7959	13.2653	1	138.395	79.9944
Las Tejas	68.8182	15.0491	1	127.174	110.103
Las Tejas	82.9393	8.45544	15.9288	127.174	115.803
Las Tejas	82.9393	0.417999	10.5007	129.979	95.3155
Las Tejas	83.398	1.34673	1	138.395	115.803
Las Tejas	77.225	8.45544	9.78608	100.991	115.005
Las Tejas	77.225	15.0491	15.9288	138.395	79.9944
Las Tejas	68.8182	1.34673	9.92139	127.174	130.05
Las Tejas	85.7347	6.56004	9.92139	127.174	116.668
Las Tejas	89.7959	15.0491	15.9288	127.174	79.9944
Las Tejas	89.7959	3.17988	28.0019	126.239	110.103
Las Tejas	85.5708	11.9609	13.0825	127.174	108.495
Las Tejas	68.8182	6.84619	28.0019	96.3153	108.495
Las Tejas	85.7347	0.417999	15.9288	128.109	104.5
Las Tejas	68.8182	6.84619	10.5007	116.888	110.103
Las Tejas	85.7347	1.34673	1.55287	127.174	130.05
Las Tejas	68.8182	11.9609	1	116.888	110.103
Las Tejas	85.5708	6.84619	2.97862	127.174	110.103
Las Tejas	85.7347	8.45544	13.0825	116.888	95.3155
Las Tejas	83.398	6.84619	28.0019	129.979	95.3155
Las Tejas	85.5708	8.45544	1.55287	96.3153	79.9944
Las Tejas	82.9393	6.56004	15.9288	126.239	79.9944
Las Tejas	89.7959	8.45544	13.0825	116.888	104.5
Las Tejas	68.8182	8.45544	9.78608	138.395	79.9944
Las Tejas	85.7347	3.17988	28.0019	127.174	110.103
Las Tejas	85.5708	3.17988	2.97862	126.239	104.5
Las Tejas	89.7959	6.84619	1	96.3153	95.3155
Las Tejas	68.8182	8.45544	1.55287	96.3153	110.103
Las Tejas	83.398	15.0491	2.97862	100.991	108.495
Las Tejas	82.9393	0.417999	28.0019	127.174	116.668
Las Tejas	83.398	11.9609	15.9288	116.888	115.803
Las Tejas	89.7959	15.0491	2.97862	126.239	110.103
Las Tejas	83.398	15.0491	2.97862	128.109	117.81
Las Tejas	83.398	3.17988	1	96.3153	116.668
Las Tejas	85.5708	0.417999	13.0825	129.979	104.5
Las Tejas	68.8182	6.56004	10.5007	129.979	104.5
Las Tejas	77.225	8.45544	1	127.174	117.81
Las Tejas	82.9393	13.2653	1	128.109	104.5
Las Tejas	89.7959	13.2653	2.97862	127.174	79.9944
Las Tejas	68.8182	3.17988	2.97862	96.3153	110.103
Las Tejas	77.225	6.56004	1	127.174	116.668
Las Tejas	78.1177	13.2653	9.92139	127.174	95.3155
Las Tejas	68.8182	8.45544	1	96.3153	116.668
Las Tejas	82.9393	6.84619	1.55287	96.3153	130.05
Las Tejas	89.7959	13.2653	13.0825	126.239	115.005
Las Tejas	85.5708	6.56004	28.0019	127.174	95.3155
Las Tejas	85.5708	1.34673	13.0825	96.3153	110.103
Las Tejas	77.225	0.417999	13.0825	138.395	95.3155
Las Tejas	83.398	11.9609	10.5007	128.109	95.3155
Las Tejas	89.7959	3.17988	15.9288	127.174	104.5
Las Tejas	77.225	15.0491	28.0019	129.979	79.9944
Las Tejas	82.9393	8.45544	28.0019	129.979	79.9944
Las Tejas	68.8182	15.0491	1	127.174	104.5
Las Tejas	78.1177	8.45544	10.5007	138.395	115.005
Las Tejas	85.5708	3.17988	10.5007	138.395	79.9944
Las Tejas	77.225	15.0491	1	100.991	79.9944
Las Tejas	68.8182	13.2653	28.0019	138.395	110.103
Las Tejas	85.5708	1.34673	1	116.888	117.81
Las Tejas	85.5708	6.56004	9.78608	127.174	116.668
Las Tejas	68.8182	0.417999	1	100.991	115.005
Las Tejas	88.5659	6.84619	1	116.888	108.495
Las Tejas	83.398	15.0491	15.9288	100.991	130.05
Las Tejas	77.225	6.84619	1.55287	100.991	110.103
Las Tejas	83.398	8.45544	10.5007	129.979	110.103
Las Tejas	88.5659	3.17988	1.55287	127.174	108.495
Las Tejas	85.5708	1.34673	9.92139	128.109	116.668
Las Tejas	82.9393	6.84619	9.78608	127.174	110.103
Las Tejas	89.7959	8.45544	10.5007	126.239	115.005
Las Tejas	77.225	6.56004	1.55287	127.174	117.81
Las Tejas	85.7347	3.17988	9.78608	127.174	115.803
Las Tejas	77.225	8.45544	15.9288	126.239	79.9944
Las Tejas	78.1177	8.45544	28.0019	129.979	115.005
Las Tejas	85.7347	13.2653	1	96.3153	116.668
Las Tejas	88.5659	1.34673	28.0019	128.109	104.5
Las Tejas	85.5708	1.34673	13.0825	127.174	104.5
Las Tejas	78.1177	1.34673	28.0019	100.991	108.495
Las Tejas	85.5708	13.2653	1.55287	128.109	115.005
Las Tejas	89.7959	6.84619	13.0825	116.888	130.05
Las Tejas	77.225	6.56004	28.0019	126.239	115.005
Las Tejas	82.9393	6.56004	9.78608	138.395	110.103
Las Tejas	88.5659	3.17988	9.92139	96.3153	110.103
Las Tejas	77.225	1.34673	1	116.888	79.9944
Las Tejas	85.7347	15.0491	2.97862	138.395	110.103
Las Tejas	85.5708	8.45544	1.55287	127.174	108.495
Las Tejas	89.7959	8.45544	9.92139	138.395	110.103
Las Tejas	85.7347	6.84619	9.92139	128.109	115.005
Las Tejas	88.5659	8.45544	13.0825	129.979	108.495
Las Tejas	88.5659	8.45544	28.0019	100.991	116.668
Las Tejas	82.9393	6.84619	13.0825	127.174	116.668
Las Tejas	83.398	8.45544	1	127.174	104.5
Las Tejas	88.5659	8.45544	10.5007	127.174	116.668
Las Tejas	82.9393	6.56004	1.55287	116.888	117.81
Las Tejas	85.5708	13.2653	15.9288	96.3153	104.5
Las Tejas	89.7959	6.84619	15.9288	127.174	108.495
Las Tejas	85.7347	11.9609	9.92139	96.3153	79.9944
Las Tejas	85.7347	15.0491	13.0825	138.395	108.495
Las Tejas	88.5659	6.56004	9.92139	96.3153	116.668
Las Tejas	89.7959	6.84619	1	128.109	116.668
Las Tejas	82.9393	15.0491	1.55287	96.3153	104.5
Las Tejas	83.398	1.34673	9.92139	129.979	104.5
Las Tejas	82.9393	1.34673	1.55287	96.3153	104.5
Las Tejas	88.5659	15.0491	15.9288	116.888	117.81
Las Tejas	89.7959	11.9609	9.78608	138.395	117.81
Las Tejas	82.9393	0.417999	10.5007	100.991	79.9944
Las Tejas	85.7347	3.17988	9.92139	100.991	115.005
Las Tejas	85.7347	1.34673	10.5007	127.174	115.803
Las Tejas	68.8182	15.0491	28.0019	100.991	79.9944
Las Tejas	82.9393	3.17988	1	127.174	110.103
Las Tejas	85.5708	8.45544	2.97862	116.888	116.668
Las Tejas	83.398	1.34673	15.9288	127.174	110.103
Las Tejas	89.7959	3.17988	2.97862	96.3153	104.5
Las Tejas	82.9393	3.17988	9.78608	96.3153	104.5
Las Tejas	78.1177	6.84619	1.55287	127.174	110.103
Las Tejas	68.8182	0.417999	10.5007	127.174	116.668
Las Tejas	85.7347	6.84619	9.78608	127.174	95.3155
Las Tejas	78.1177	0.417999	10.5007	127.174	110.103
Las Tejas	88.5659	15.0491	15.9288	129.979	115.803
Las Tejas	85.7347	11.9609	28.0019	100.991	104.5
Las Tejas	85.5708	0.417999	9.92139	96.3153	79.9944
Las Tejas	68.8182	11.9609	9.92139	127.174	79.9944
Las Tejas	78.1177	0.417999	9.92139	129.979	110.103
Las Tejas	85.7347	13.2653	2.97862	127.174	130.05
Las Tejas	82.9393	11.9609	1.55287	127.174	115.005
Las Tejas	83.398	1.34673	28.0019	128.109	115.803
Las Tejas	85.7347	6.56004	15.9288	127.174	116.668
Las Tejas	83.398	0.417999	15.9288	128.109	104.5
Las Tejas	85.7347	1.34673	15.9288	100.991	108.495
Las Tejas	89.7959	6.56004	28.0019	127.174	130.05
Las Tejas	68.8182	6.56004	1.55287	127.174	130.05
Las Tejas	85.7347	1.34673	2.97862	116.888	104.5
Las Tejas	68.8182	3.17988	9.78608	127.174	95.3155
Las Tejas	82.9393	3.17988	9.78608	100.991	110.103
Las Tejas	78.1177	3.17988	10.5007	128.109	130.05
Las Tejas	83.398	15.0491	15.9288	129.979	115.005
Las Tejas	85.7347	13.2653	10.5007	128.109	110.103
Las Tejas	78.1177	1.34673	13.0825	116.888	108.495
Las Tejas	78.1177	3.17988	28.0019	100.991	130.05
Las Tejas	77.225	0.417999	28.0019	126.239	130.05
Las Tejas	85.5708	6.56004	2.97862	127.174	110.103
Las Tejas	68.8182	8.45544	13.0825	126.239	95.3155
Las Tejas	77.225	15.0491	2.97862	116.888	79.9944
Las Tejas	78.1177	15.0491	13.0825	116.888	79.9944
Las Tejas	89.7959	6.56004	15.9288	128.109	108.495
Las Tejas	78.1177	6.84619	1	127.174	117.81
Las Tejas	83.398	1.34673	2.97862	128.109	116.668
Las Tejas	68.8182	13.2653	15.9288	96.3153	95.3155
Las Tejas	77.225	1.34673	9.78608	127.174	110.103
Las Tejas	85.5708	13.2653	10.5007	129.979	117.81
Las Tejas	68.8182	3.17988	28.0019	128.109	115.803
Las Tejas	85.7347	11.9609	15.9288	129.979	95.3155
Las Tejas	83.398	8.45544	15.9288	96.3153	117.81
Las Tejas	85.7347	8.45544	15.9288	116.888	108.495
Las Tejas	83.398	11.9609	13.0825	128.109	95.3155
Las Tejas	85.5708	11.9609	1	127.174	104.5
Las Tejas	78.1177	0.417999	1	128.109	108.495
Las Tejas	82.9393	6.56004	9.78608	116.888	115.803
Las Tejas	78.1177	1.34673	1.55287	96.3153	115.005
Las Tejas	78.1177	6.56004	13.0825	126.239	110.103
Las Tejas	77.225	13.2653	2.97862	129.979	110.103
Las Tejas	68.8182	13.2653	1	127.174	117.81
Las Tejas	77.225	6.84619	1.55287	96.3153	104.5
Las Tejas	85.7347	1.34673	1	129.979	110.103
Las Tejas	88.5659	11.9609	9.78608	127.174	115.803
Las Tejas	77.225	3.17988	13.0825	96.3153	79.9944
Las Tejas	77.225	13.2653	10.5007	129.979	115.005
Las Tejas	82.9393	15.0491	9.92139	96.3153	108.495
Las Tejas	77.225	6.84619	2.97862	100.991	95.3155
Las Tejas	77.225	1.34673	28.0019	127.174	116.668
Las Tejas	68.8182	1.34673	28.0019	100.991	130.05
Las Tejas	89.7959	13.2653	15.9288	128.109	115.803
Las Tejas	85.5708	3.17988	28.0019	127.174	79.9944
Las Tejas	82.9393	1.34673	13.0825	129.979	104.5
Las Tejas	85.5708	13.2653	10.5007	100.991	79.9944
Las Tejas	82.9393	11.9609	1	116.888	115.803
Las Tejas	78.1177	11.9609	13.0825	100.991	79.9944
Las Tejas	83.398	6.84619	1.55287	138.395	116.668
Las Tejas	89.7959	1.34673	2.97862	127.174	108.495
Las Tejas	78.1177	6.56004	2.97862	128.109	130.05
Las Tejas	88.5659	11.9609	9.78608	96.3153	110.103
Las Tejas	83.398	15.0491	1	126.239	110.103
Las Tejas	83.398	13.2653	15.9288	127.174	117.81
Las Tejas	78.1177	3.17988	28.0019	127.174	79.9944
Las Tejas	77.225	6.56004	15.9288	100.991	130.05
Las Tejas	77.225	11.9609	28.0019	96.3153	108.495
Las Tejas	88.5659	6.56004	15.9288	96.3153	95.3155
Las Tejas	85.7347	13.2653	10.5007	96.3153	115.803
Las Tejas	78.1177	3.17988	15.9288	127.174	110.103
Las Tejas	85.7347	11.9609	15.9288	96.3153	116.668
Las Tejas	83.398	1.34673	15.9288	127.174	110.103
Las Tejas	88.5659	3.17988	28.0019	127.174	110.103
Las Tejas	88.5659	11.9609	10.5007	127.174	104.5
Las Tejas	68.8182	6.56004	15.9288	96.3153	115.005
Las Tejas	85.5708	6.56004	9.92139	116.888	95.3155
Las Tejas	78.1177	13.2653	9.78608	126.239	104.5
Las Tejas	77.225	6.56004	1.55287	128.109	116.668
Las Tejas	83.398	6.56004	15.9288	138.395	116.668
Las Tejas	85.7347	11.9609	15.9288	127.174	110.103
Las Tejas	77.225	13.2653	9.92139	127.174	108.495
Las Tejas	83.398	1.34673	1	126.239	79.9944
Las Tejas	82.9393	8.45544	10.5007	100.991	108.495
Las Tejas	82.9393	8.45544	9.78608	100.991	115.803
Las Tejas	89.7959	13.2653	9.78608	126.239	110.103
Las Tejas	89.7959	11.9609	9.78608	116.888	117.81
Las Tejas	83.398	0.417999	2.97862	127.174	95.3155
Las Tejas	82.9393	6.84619	1	100.991	108.495
Las Tejas	85.5708	8.45544	9.78608	127.174	115.803
Las Tejas	82.9393	0.417999	1.55287	128.109	79.9944
Las Tejas	78.1177	3.17988	1	129.979	115.803
Las Tejas	77.225	11.9609	1.55287	127.174	95.3155
Las Tejas	83.398	6.56004	1	128.109	115.005
Las Tejas	82.9393	6.84619	10.5007	127.174	95.3155
Las Tejas	82.9393	11.9609	1	126.239	110.103
Las Tejas	89.7959	6.56004	1	127.174	110.103
Las Tejas	78.1177	11.9609	2.97862	96.3153	79.9944
Las Tejas	78.1177	13.2653	10.5007	116.888	117.81
Las Tejas	89.7959	13.2653	28.0019	129.979	115.803
Las Tejas	85.5708	8.45544	10.5007	96.3153	108.495
Las Tejas	77.225	1.34673	13.0825	127.174	108.495
Las Tejas	78.1177	1.34673	1.55287	128.109	117.81
Las Tejas	68.8182	6.84619	1.55287	96.3153	115.803
Las Tejas	82.9393	0.417999	10.5007	129.979	95.3155
Las Tejas	89.7959	11.9609	9.78608	100.991	117.81
Las Tejas	89.7959	0.417999	9.92139	126.239	130.05
Las Tejas	85.5708	15.0491	28.0019	116.888	115.005
Las Tejas	77.225	6.84619	13.0825	127.174	117.81
Las Tejas	85.5708	15.0491	13.0825	128.109	79.9944
Las Tejas	77.225	13.2653	28.0019	126.239	79.9944
Las Tejas	89.7959	6.56004	10.5007	128.109	130.05
Las Tejas	88.5659	6.84619	15.9288	116.888	79.9944
Las Tejas	68.8182	6.84619	15.9288	127.174	117.81
Las Tejas	88.5659	8.45544	13.0825	128.109	79.9944
Las Tejas	82.9393	0.417999	9.92139	126.239	130.05
Las Tejas	88.5659	13.2653	13.0825	116.888	108.495
Las Tejas	82.9393	13.2653	13.0825	127.174	117.81
Las Tejas	77.225	6.84619	9.78608	127.174	130.05
Las Tejas	77.225	3.17988	9.78608	129.979	130.05
Las Tejas	89.7959	13.2653	2.97862	127.174	130.05
Las Tejas	78.1177	0.417999	1.55287	127.174	108.495
Las Tejas	85.5708	11.9609	9.92139	96.3153	79.9944
Las Tejas	77.225	0.417999	1	128.109	115.803
Las Tejas	85.7347	13.2653	1	96.3153	117.81
Las Tejas	85.5708	8.45544	2.97862	127.174	104.5
Las Tejas	89.7959	3.17988	9.92139	129.979	117.81
Las Tejas	88.5659	13.2653	1	126.239	117.81
Las Tejas	88.5659	15.0491	28.0019	127.174	115.005
Las Tejas	89.7959	0.417999	1	126.239	115.803
Las Tejas	85.7347	13.2653	2.97862	116.888	115.005
Las Tejas	88.5659	8.45544	9.92139	96.3153	104.5
Las Tejas	89.7959	3.17988	28.0019	128.109	115.005
Las Tejas	83.398	6.56004	10.5007	127.174	115.803
Las Tejas	82.9393	15.0491	9.78608	127.174	79.9944
Las Tejas	85.7347	8.45544	1	116.888	104.5
Las Tejas	88.5659	15.0491	15.9288	127.174	95.3155
Las Tejas	82.9393	6.84619	13.0825	138.395	115.005
Las Tejas	68.8182	6.84619	9.78608	127.174	108.495
Las Tejas	85.5708	0.417999	13.0825	127.174	115.803
Las Tejas	88.5659	6.84619	2.97862	127.174	117.81
Las Tejas	77.225	1.34673	13.0825	128.109	130.05
Las Tejas	83.398	8.45544	9.92139	138.395	95.3155
Las Tejas	68.8182	11.9609	10.5007	116.888	95.3155
Las Tejas	85.5708	6.56004	1	128.109	79.9944
Las Tejas	88.5659	1.34673	1.55287	127.174	108.495
Las Tejas	88.5659	3.17988	15.9288	127.174	116.668
Las Tejas	82.9393	0.417999	9.92139	96.3153	95.3155
Las Tejas	85.5708	6.56004	9.78608	128.109	130.05
Las Tejas	85.5708	3.17988	28.0019	96.3153	130.05
Las Tejas	85.5708	1.34673	15.9288	129.979	108.495
Las Tejas	83.398	8.45544	1	96.3153	110.103
Las Tejas	85.5708	6.56004	9.78608	127.174	115.803
Las Tejas	68.8182	11.9609	13.0825	127.174	115.005
Las Tejas	85.7347	6.56004	13.0825	128.109	115.803
Las Tejas	89.7959	0.417999	13.0825	138.395	108.495
Las Tejas	85.5708	8.45544	15.9288	100.991	115.803
Las Tejas	77.225	15.0491	10.5007	129.979	108.495
Las Tejas	89.7959	6.56004	2.97862	127.174	115.005
Las Tejas	68.8182	15.0491	28.0019	100.991	130.05
Las Tejas	68.8182	3.17988	9.78608	138.395	104.5
Las Tejas	68.8182	13.2653	9.92139	138.395	116.668
Las Tejas	89.7959	0.417999	15.9288	127.174	115.803
Las Tejas	83.398	8.45544	13.0825	127.174	108.495
Las Tejas	89.7959	6.56004	28.0019	127.174	79.9944
Las Tejas	88.5659	1.34673	9.78608	96.3153	108.495
Las Tejas	85.5708	6.84619	15.9288	127.174	95.3155
Las Tejas	77.225	3.17988	10.5007	128.109	115.803
Las Tejas	85.5708	11.9609	28.0019	126.239	110.103
Las Tejas	85.7347	3.17988	9.78608	127.174	79.9944
Las Tejas	83.398	15.0491	28.0019	138.395	130.05
Las Tejas	89.7959	15.0491	15.9288	127.174	115.803
Las Tejas	89.7959	1.34673	9.78608	128.109	116.668
Las Tejas	89.7959	15.0491	10.5007	116.888	79.9944
Las Tejas	88.5659	15.0491	1.55287	138.395	115.005
Las Tejas	89.7959	11.9609	15.9288	129.979	104.5
Las Tejas	89.7959	11.9609	15.9288	126.239	104.5
Las Tejas	83.398	3.17988	9.78608	129.979	108.495
Las Tejas	68.8182	1.34673	10.5007	127.174	104.5
Las Tejas	77.225	6.56004	13.0825	127.174	108.495
Las Tejas	78.1177	3.17988	1.55287	96.3153	79.9944
Las Tejas	82.9393	15.0491	28.0019	129.979	104.5
Las Tejas	85.5708	11.9609	1.55287	138.395	95.3155
Las Tejas	82.9393	11.9609	9.92139	128.109	130.05
Las Tejas	88.5659	6.56004	10.5007	129.979	108.495
Las Tejas	77.225	0.417999	15.9288	138.395	108.495
Las Tejas	85.7347	6.56004	1	116.888	115.803
Las Tejas	77.225	3.17988	2.97862	127.174	130.05
Las Tejas	83.398	1.34673	9.92139	127.174	79.9944
Las Tejas	68.8182	1.34673	15.9288	129.979	117.81
Las Tejas	78.1177	3.17988	10.5007	116.888	117.81
Las Tejas	82.9393	1.34673	9.92139	100.991	117.81
Las Tejas	88.5659	6.84619	28.0019	116.888	108.495
Las Tejas	88.5659	6.56004	1.55287	116.888	115.005
Las Tejas	68.8182	3.17988	10.5007	126.239	115.005
Las Tejas	68.8182	15.0491	10.5007	127.174	130.05
Las Tejas	68.8182	3.17988	9.78608	127.174	115.803
Las Tejas	83.398	0.417999	9.78608	127.174	130.05
Las Tejas	88.5659	11.9609	1	138.395	95.3155
Las Tejas	88.5659	6.84619	15.9288	100.991	116.668
Las Tejas	68.8182	0.417999	9.92139	116.888	116.668
Las Tejas	82.9393	1.34673	9.92139	129.979	104.5
Las Tejas	85.5708	15.0491	9.78608	128.109	115.005
Las Tejas	83.398	3.17988	2.97862	127.174	104.5
Las Tejas	85.5708	6.56004	10.5007	96.3153	110.103
Las Tejas	68.8182	0.417999	9.78608	100.991	95.3155
Las Tejas	82.9393	8.45544	10.5007	126.239	104.5
Las Tejas	78.1177	6.84619	1	127.174	110.103
Las Tejas	88.5659	13.2653	9.92139	138.395	95.3155
Las Tejas	89.7959	11.9609	2.97862	127.174	115.005
Las Tejas	88.5659	3.17988	9.92139	129.979	95.3155
Las Tejas	77.225	6.84619	10.5007	128.109	95.3155
Las Tejas	77.225	3.17988	13.0825	127.174	130.05
Las Tejas	85.7347	6.84619	15.9288	127.174	117.81
Las Tejas	89.7959	13.2653	9.78608	126.239	108.495
Las Tejas	82.9393	3.17988	2.97862	128.109	115.803
Las Tejas	68.8182	15.0491	2.97862	126.239	95.3155
Las Tejas	77.225	6.84619	1.55287	100.991	79.9944
Las Tejas	83.398	3.17988	9.92139	127.174	110.103
Las Tejas	68.8182	0.417999	10.5007	127.174	104.5
Las Tejas	83.398	15.0491	28.0019	127.174	115.803
Las Tejas	78.1177	1.34673	2.97862	116.888	104.5
Las Tejas	68.8182	6.56004	1.55287	100.991	108.495
Las Tejas	68.8182	0.417999	15.9288	127.174	79.9944
Las Tejas	82.9393	15.0491	9.92139	126.239	108.495
Las Tejas	88.5659	8.45544	9.92139	127.174	95.3155
Las Tejas	85.7347	6.84619	9.78608	100.991	115.803
Las Tejas	82.9393	0.417999	9.78608	96.3153	117.81
Las Tejas	68.8182	3.17988	1	127.174	115.005
Las Tejas	85.7347	3.17988	1.55287	127.174	110.103
Las Tejas	85.7347	6.56004	13.0825	128.109	117.81
Las Tejas	82.9393	13.2653	9.78608	138.395	108.495
Las Tejas	85.7347	11.9609	1.55287	138.395	117.81
Las Tejas	83.398	0.417999	13.0825	127.174	79.9944
Las Tejas	88.5659	11.9609	15.9288	116.888	130.05
Las Tejas	78.1177	3.17988	28.0019	127.174	115.005
Las Tejas	68.8182	3.17988	15.9288	126.239	79.9944
Las Tejas	89.7959	13.2653	9.78608	129.979	115.803
Las Tejas	68.8182	1.34673	1	129.979	104.5
Las Tejas	68.8182	0.417999	28.0019	127.174	79.9944
Las Tejas	83.398	0.417999	28.0019	127.174	115.005
Las Tejas	88.5659	1.34673	9.78608	126.239	110.103
Las Tejas	88.5659	13.2653	1	96.3153	110.103
Las Tejas	82.9393	15.0491	10.5007	127.174	95.3155
Las Tejas	78.1177	15.0491	13.0825	129.979	116.668
Las Tejas	68.8182	15.0491	9.78608	126.239	115.803
Las Tejas	89.7959	6.84619	28.0019	127.174	115.005
Las Tejas	77.225	8.45544	13.0825	127.174	95.3155
Las Tejas	85.7347	6.84619	1.55287	138.395	104.5
Las Tejas	77.225	13.2653	2.97862	126.239	79.9944
Las Tejas	89.7959	11.9609	13.0825	138.395	79.9944
Las Tejas	88.5659	13.2653	28.0019	128.109	117.81
Las Tejas	88.5659	1.34673	28.0019	127.174	95.3155
Las Tejas	68.8182	0.417999	9.92139	129.979	95.3155
Las Tejas	82.9393	0.417999	13.0825	128.109	110.103
Las Tejas	85.7347	6.84619	9.78608	100.991	130.05
Las Tejas	77.225	6.56004	28.0019	116.888	117.81
Las Tejas	77.225	8.45544	28.0019	129.979	116.668
Las Tejas	89.7959	3.17988	28.0019	126.239	110.103
Las Tejas	88.5659	15.0491	9.78608	127.174	95.3155
Las Tejas	85.7347	8.45544	2.97862	138.395	79.9944
Las Tejas	88.5659	6.84619	15.9288	128.109	116.668
Las Tejas	68.8182	6.84619	13.0825	96.3153	130.05
Las Tejas	68.8182	13.2653	9.92139	138.395	116.668
Las Tejas	85.7347	8.45544	28.0019	127.174	110.103
Las Tejas	88.5659	6.84619	9.92139	127.174	79.9944
Las Tejas	83.398	0.417999	15.9288	126.239	117.81
Las Tejas	78.1177	6.56004	1.55287	128.109	108.495
Las Tejas	85.5708	3.17988	13.0825	127.174	95.3155
Las Tejas	88.5659	1.34673	9.78608	127.174	104.5
Las Tejas	82.9393	15.0491	9.92139	100.991	130.05
Las Tejas	77.225	6.56004	2.97862	128.109	110.103
Las Tejas	88.5659	11.9609	10.5007	138.395	110.103
Las Tejas	82.9393	6.84619	28.0019	116.888	115.803
Las Tejas	68.8182	3.17988	9.78608	128.109	130.05
Las Tejas	85.5708	1.34673	15.9288	127.174	110.103
Las Tejas	77.225	1.34673	1	127.174	95.3155
Las Tejas	82.9393	11.9609	1.55287	116.888	115.005
Las Tejas	78.1177	3.17988	9.92139	127.174	95.3155
Las Tejas	83.398	0.417999	9.78608	96.3153	79.9944
Las Tejas	82.9393	0.417999	13.0825	116.888	108.495
Las Tejas	78.1177	1.34673	28.0019	129.979	104.5
Las Tejas	88.5659	1.34673	28.0019	96.3153	116.668
Las Tejas	77.225	3.17988	2.97862	138.395	95.3155
Las Tejas	77.225	3.17988	1	100.991	117.81
Las Tejas	78.1177	11.9609	9.78608	129.979	130.05
Las Tejas	88.5659	6.84619	1	127.174	108.495
Las Tejas	85.5708	3.17988	13.0825	127.174	108.495
Las Tejas	89.7959	15.0491	13.0825	138.395	108.495
Las Tejas	88.5659	15.0491	1.55287	127.174	79.9944
Las Tejas	88.5659	6.56004	13.0825	138.395	115.803
Las Tejas	82.9393	1.34673	10.5007	127.174	117.81
Las Tejas	85.7347	15.0491	28.0019	127.174	130.05
Las Tejas	88.5659	3.17988	9.92139	127.174	79.9944
Las Tejas	83.398	3.17988	1.55287	127.174	117.81
Las Tejas	82.9393	0.417999	9.92139	127.174	115.005
Las Tejas	83.398	6.84619	13.0825	138.395	115.803
Las Tejas	78.1177	6.56004	15.9288	126.239	104.5
Las Tejas	85.5708	6.84619	1	127.174	116.668
Las Tejas	85.7347	11.9609	1	138.395	115.005
Las Tejas	85.7347	15.0491	28.0019	127.174	115.803
Las Tejas	77.225	8.45544	15.9288	138.395	115.005
Las Tejas	88.5659	11.9609	10.5007	127.174	116.668
Las Tejas	78.1177	0.417999	28.0019	96.3153	117.81
Las Tejas	85.5708	11.9609	1.55287	129.979	116.668
Las Tejas	78.1177	6.56004	13.0825	138.395	116.668
Las Tejas	68.8182	13.2653	1.55287	138.395	116.668
Las Tejas	77.225	0.417999	9.92139	96.3153	108.495
Las Tejas	78.1177	11.9609	13.0825	100.991	130.05
Las Tejas	85.5708	1.34673	2.97862	127.174	117.81
Las Tejas	82.9393	1.34673	1	127.174	95.3155
Las Tejas	78.1177	6.84619	9.78608	100.991	79.9944
Las Tejas	82.9393	15.0491	9.78608	127.174	108.495
Las Tejas	88.5659	1.34673	13.0825	127.174	130.05
Las Tejas	85.5708	15.0491	9.92139	127.174	117.81
Las Tejas	88.5659	13.2653	10.5007	116.888	108.495
Las Tejas	88.5659	3.17988	1	127.174	104.5
Las Tejas	88.5659	11.9609	10.5007	100.991	79.9944
Las Tejas	85.7347	6.56004	10.5007	96.3153	79.9944
Las Tejas	77.225	6.84619	10.5007	100.991	115.803
Las Tejas	78.1177	6.56004	15.9288	126.239	110.103
Las Tejas	83.398	13.2653	13.0825	129.979	116.668
Las Tejas	85.5708	8.45544	9.78608	127.174	115.005
Las Tejas	78.1177	11.9609	13.0825	100.991	79.9944
Las Tejas	85.5708	0.417999	13.0825	128.109	79.9944
Las Tejas	85.7347	6.84619	9.78608	127.174	130.05
Las Tejas	68.8182	6.56004	2.97862	127.174	116.668
Las Tejas	82.9393	1.34673	15.9288	127.174	104.5
Las Tejas	68.8182	8.45544	1	127.174	104.5
Las Tejas	89.7959	3.17988	15.9288	116.888	116.668
Las Tejas	82.9393	0.417999	1	138.395	110.103
Las Tejas	68.8182	6.56004	13.0825	127.174	115.803
Las Tejas	77.225	3.17988	13.0825	126.239	116.668
Las Tejas	78.1177	11.9609	1.55287	128.109	117.81
Las Tejas	88.5659	3.17988	9.78608	96.3153	116.668
Las Tejas	78.1177	6.84619	9.78608	126.239	116.668
Las Tejas	85.5708	13.2653	9.78608	128.109	104.5
Las Tejas	68.8182	15.0491	2.97862	100.991	130.05
Las Tejas	89.7959	13.2653	13.0825	129.979	117.81
Las Tejas	83.398	0.417999	2.97862	100.991	116.668
Las Tejas	68.8182	11.9609	1	128.109	79.9944
Las Tejas	88.5659	1.34673	13.0825	127.174	116.668
Las Tejas	77.225	13.2653	9.78608	127.174	104.5
Las Tejas	77.225	15.0491	1	126.239	95.3155
Las Tejas	85.5708	1.34673	9.78608	138.395	117.81
Las Tejas	83.398	8.45544	2.97862	138.395	108.495
Las Tejas	89.7959	13.2653	1	116.888	115.803
Las Tejas	88.5659	6.56004	2.97862	116.888	116.668
Las Tejas	88.5659	8.45544	10.5007	128.109	130.05
Las Tejas	85.7347	8.45544	1	127.174	79.9944
Las Tejas	85.7347	3.17988	13.0825	100.991	117.81
Las Tejas	82.9393	15.0491	9.92139	127.174	117.81
Las Tejas	83.398	11.9609	9.92139	128.109	117.81
Las Tejas	89.7959	6.56004	1.55287	116.888	115.005
Las Tejas	78.1177	0.417999	10.5007	96.3153	117.81
Las Tejas	78.1177	0.417999	9.92139	127.174	130.05
Las Tejas	78.1177	8.45544	10.5007	129.979	79.9944
Las Tejas	78.1177	0.417999	1	127.174	108.495
Las Tejas	89.7959	15.0491	13.0825	100.991	95.3155
Las Tejas	83.398	15.0491	28.0019	116.888	115.803
Las Tejas	78.1177	13.2653	13.0825	128.109	117.81
Las Tejas	82.9393	8.45544	13.0825	127.174	115.803
Las Tejas	78.1177	1.34673	1	100.991	110.103
Las Tejas	85.5708	0.417999	9.78608	127.174	108.495
Las Tejas	68.8182	13.2653	15.9288	128.109	115.005
Las Tejas	78.1177	6.84619	15.9288	138.395	108.495
Las Tejas	78.1177	13.2653	1.55287	127.174	115.803
Las Tejas	85.7347	6.56004	9.92139	129.979	95.3155
Las Tejas	85.7347	0.417999	10.5007	127.174	79.9944
Las Tejas	77.225	6.84619	9.92139	126.239	95.3155
Las Tejas	77.225	0.417999	13.0825	127.174	116.668
Las Tejas	89.7959	8.45544	2.97862	127.174	117.81
Las Tejas	82.9393	15.0491	28.0019	129.979	130.05
Las Tejas	83.398	3.17988	13.0825	127.174	116.668
Las Tejas	85.5708	11.9609	1.55287	96.3153	117.81
Las Tejas	77.225	8.45544	10.5007	128.109	115.803
Las Tejas	85.7347	8.45544	28.0019	127.174	117.81
Las Tejas	82.9393	11.9609	9.78608	127.174	104.5
Las Tejas	85.5708	11.9609	1.55287	126.239	117.81
Las Tejas	85.7347	15.0491	10.5007	126.239	79.9944
Las Tejas	85.5708	0.417999	28.0019	127.174	104.5
Las Tejas	82.9393	1.34673	2.97862	96.3153	116.668
Las Tejas	83.398	15.0491	2.97862	138.395	115.005
Las Tejas	68.8182	6.56004	10.5007	100.991	115.005
Las Tejas	78.1177	6.84619	13.0825	129.979	79.9944
Las Tejas	82.9393	11.9609	10.5007	129.979	110.103
Las Tejas	85.5708	6.56004	15.9288	126.239	110.103
Las Tejas	85.5708	8.45544	9.78608	96.3153	104.5
Las Tejas	78.1177	0.417999	9.92139	129.979	116.668
Las Tejas	88.5659	6.84619	1.55287	116.888	79.9944
Las Tejas	77.225	0.417999	2.97862	128.109	110.103
Las Tejas	85.7347	8.45544	1	127.174	115.803
Las Tejas	89.7959	0.417999	2.97862	127.174	115.005
Las Tejas	89.7959	6.56004	9.92139	129.979	108.495
Las Tejas	78.1177	6.56004	13.0825	138.395	117.81
Las Tejas	83.398	13.2653	13.0825	127.174	108.495
Las Tejas	83.398	6.84619	10.5007	116.888	115.005
Las Tejas	82.9393	6.84619	13.0825	96.3153	115.803
Las Tejas	85.7347	13.2653	1.55287	96.3153	115.803
Las Tejas	89.7959	8.45544	9.92139	100.991	115.803
Las Tejas	85.7347	3.17988	2.97862	127.174	115.803
Las Tejas	82.9393	8.45544	13.0825	100.991	117.81
Las Tejas	83.398	13.2653	10.5007	129.979	104.5
Las Tejas	88.5659	3.17988	2.97862	128.109	115.005
Las Tejas	83.398	0.417999	2.97862	127.174	104.5
Las Tejas	89.7959	3.17988	13.0825	96.3153	116.668
Las Tejas	89.7959	1.34673	1	127.174	108.495
Las Tejas	68.8182	11.9609	28.0019	127.174	95.3155
Las Tejas	88.5659	6.84619	10.5007	127.174	95.3155
Las Tejas	78.1177	6.56004	9.92139	127.174	115.005
Las Tejas	68.8182	0.417999	28.0019	127.174	130.05
Las Tejas	89.7959	0.417999	28.0019	126.239	79.9944
Las Tejas	88.5659	11.9609	1	129.979	116.668
Las Tejas	85.7347	0.417999	13.0825	96.3153	116.668
Las Tejas	83.398	0.417999	1.55287	129.979	95.3155
Las Tejas	77.225	13.2653	9.78608	127.174	115.005
Las Tejas	68.8182	3.17988	15.9288	116.888	116.668
Las Tejas	89.7959	13.2653	9.92139	96.3153	117.81
Las Tejas	85.5708	3.17988	9.78608	138.395	110.103
Las Tejas	85.7347	11.9609	2.97862	126.239	79.9944
Las Tejas	85.7347	8.45544	9.78608	127.174	115.803
Las Tejas	82.9393	6.56004	13.0825	129.979	110.103
Las Tejas	88.5659	15.0491	28.0019	96.3153	115.803
Las Tejas	77.225	0.417999	13.0825	138.395	130.05
Las Tejas	77.225	6.84619	9.78608	96.3153	116.668
Las Tejas	89.7959	11.9609	13.0825	116.888	79.9944
Las Tejas	89.7959	3.17988	28.0019	127.174	79.9944
Las Tejas	77.225	6.84619	10.5007	128.109	104.5
Las Tejas	85.7347	6.56004	1	116.888	116.668
Las Tejas	85.7347	3.17988	13.0825	126.239	110.103
Las Tejas	78.1177	8.45544	1.55287	127.174	130.05
Las Tejas	85.7347	3.17988	10.5007	129.979	117.81
Las Tejas	68.8182	1.34673	9.92139	128.109	110.103
Las Tejas	77.225	6.56004	13.0825	96.3153	110.103
Las Tejas	88.5659	6.56004	15.9288	138.395	79.9944
Las Tejas	89.7959	1.34673	28.0019	100.991	130.05
Las Tejas	82.9393	0.417999	2.97862	127.174	104.5
Las Tejas	68.8182	15.0491	2.97862	127.174	110.103
Las Tejas	83.398	6.84619	1.55287	129.979	115.803
Las Tejas	85.5708	11.9609	1.55287	128.109	108.495
Las Tejas	82.9393	8.45544	10.5007	116.888	110.103
Las Tejas	83.398	8.45544	28.0019	138.395	115.005
Las Tejas	85.7347	3.17988	1	127.174	108.495
Las Tejas	88.5659	1.34673	13.0825	138.395	110.103
Las Tejas	88.5659	15.0491	1	126.239	117.81
Las Tejas	85.7347	6.56004	9.92139	138.395	115.803
Las Tejas	68.8182	15.0491	28.0019	96.3153	130.05
Las Tejas	89.7959	3.17988	15.9288	127.174	115.005
Las Tejas	68.8182	13.2653	2.97862	129.979	95.3155
Las Tejas	89.7959	3.17988	2.97862	138.395	79.9944
Las Tejas	83.398	15.0491	15.9288	138.395	116.668
Las Tejas	85.7347	6.56004	1.55287	126.239	95.3155
Las Tejas	78.1177	0.417999	10.5007	127.174	116.668
Las Tejas	77.225	0.417999	9.78608	128.109	79.9944
Las Tejas	88.5659	1.34673	2.97862	127.174	115.005
Las Tejas	88.5659	6.84619	9.78608	127.174	117.81
Las Tejas	85.7347	1.34673	15.9288	127.174	79.9944
Las Tejas	77.225	0.417999	15.9288	100.991	130.05
Las Tejas	82.9393	15.0491	2.97862	127.174	115.005
Las Tejas	85.5708	15.0491	15.9288	116.888	115.803
Las Tejas	85.5708	6.56004	10.5007	127.174	104.5
Las Tejas	82.9393	15.0491	1	138.395	116.668
Las Tejas	88.5659	3.17988	10.5007	116.888	116.668
Las Tejas	82.9393	1.34673	10.5007	127.174	104.5
Las Tejas	83.398	3.17988	10.5007	138.395	104.5
Las Tejas	82.9393	1.34673	9.78608	127.174	130.05
Las Tejas	85.5708	15.0491	15.9288	126.239	108.495
Las Tejas	85.5708	0.417999	15.9288	127.174	104.5
Las Tejas	83.398	0.417999	1.55287	127.174	130.05
Las Tejas	77.225	3.17988	9.92139	116.888	79.9944
Las Tejas	83.398	1.34673	2.97862	96.3153	115.005
Las Tejas	85.5708	13.2653	13.0825	116.888	115.005
Las Tejas	89.7959	13.2653	10.5007	126.239	115.005
Las Tejas	85.5708	15.0491	2.97862	138.395	110.103
Las Tejas	82.9393	0.417999	9.78608	127.174	110.103
Las Tejas	77.225	8.45544	9.78608	129.979	110.103
Las Tejas	89.7959	13.2653	9.92139	129.979	104.5
Las Tejas	78.1177	6.56004	1.55287	116.888	104.5
Las Tejas	85.7347	11.9609	9.92139	127.174	117.81
Las Tejas	88.5659	1.34673	9.78608	96.3153	116.668
Las Tejas	77.225	8.45544	13.0825	129.979	108.495
Las Tejas	89.7959	11.9609	15.9288	126.239	110.103
Las Tejas	68.8182	11.9609	28.0019	127.174	110.103
Las Tejas	77.225	6.84619	1	116.888	104.5
Las Tejas	78.1177	3.17988	1	116.888	117.81
Las Tejas	85.7347	8.45544	2.97862	128.109	95.3155
Las Tejas	85.7347	6.56004	9.92139	96.3153	115.005
Las Tejas	85.7347	1.34673	28.0019	127.174	108.495
Las Tejas	82.9393	1.34673	1	116.888	116.668
Las Tejas	88.5659	6.56004	13.0825	129.979	79.9944
Las Tejas	89.7959	8.45544	9.92139	127.174	110.103
Las Tejas	78.1177	1.34673	9.78608	116.888	117.81
Las Tejas	89.7959	6.56004	10.5007	138.395	108.495
Las Tejas	68.8182	6.56004	2.97862	128.109	95.3155
Las Tejas	85.5708	8.45544	10.5007	116.888	115.803
Las Tejas	88.5659	3.17988	1.55287	96.3153	110.103
Las Tejas	82.9393	15.0491	1	127.174	108.495
Las Tejas	68.8182	8.45544	10.5007	96.3153	95.3155
Las Tejas	88.5659	3.17988	9.92139	128.109	110.103
Las Tejas	68.8182	6.84619	9.78608	127.174	115.005
Las Tejas	85.5708	13.2653	1.55287	127.174	115.005
Las Tejas	89.7959	3.17988	15.9288	127.174	115.803
Las Tejas	89.7959	0.417999	1.55287	100.991	104.5
Las Tejas	85.7347	1.34673	15.9288	96.3153	130.05
Las Tejas	78.1177	15.0491	9.92139	96.3153	117.81
Las Tejas	82.9393	11.9609	1.55287	127.174	115.803
Las Tejas	77.225	1.34673	9.92139	127.174	110.103
Las Tejas	83.398	3.17988	28.0019	138.395	79.9944
Las Tejas	78.1177	11.9609	9.92139	127.174	79.9944
Las Tejas	85.7347	0.417999	2.97862	127.174	117.81
Las Tejas	89.7959	1.34673	2.97862	96.3153	117.81
Las Tejas	83.398	15.0491	10.5007	100.991	95.3155
Las Tejas	89.7959	11.9609	9.78608	127.174	108.495
Las Tejas	68.8182	6.84619	13.0825	129.979	116.668
Las Tejas	88.5659	0.417999	13.0825	96.3153	108.495
Las Tejas	85.5708	6.56004	1.55287	100.991	95.3155
Las Tejas	68.8182	11.9609	10.5007	129.979	115.005
Las Tejas	85.5708	6.56004	28.0019	138.395	79.9944
Las Tejas	85.5708	8.45544	2.97862	127.174	79.9944
Las Tejas	77.225	15.0491	10.5007	126.239	115.005
Las Tejas	78.1177	13.2653	10.5007	127.174	79.9944
Las Tejas	78.1177	0.417999	15.9288	127.174	95.3155
Las Tejas	85.7347	1.34673	15.9288	129.979	130.05
Las Tejas	78.1177	3.17988	1.55287	100.991	110.103
Las Tejas	78.1177	6.56004	10.5007	127.174	130.05
Las Tejas	78.1177	0.417999	10.5007	116.888	104.5
Las Tejas	77.225	8.45544	1	127.174	104.5
Las Tejas	68.8182	13.2653	9.92139	138.395	116.668
Las Tejas	88.5659	6.56004	13.0825	127.174	110.103
Las Tejas	82.9393	6.56004	9.92139	116.888	79.9944
Las Tejas	89.7959	1.34673	2.97862	100.991	115.803
Las Tejas	83.398	1.34673	1	96.3153	104.5
Las Tejas	89.7959	11.9609	2.97862	138.395	104.5
Las Tejas	89.7959	6.56004	15.9288	138.395	104.5
Las Tejas	88.5659	0.417999	15.9288	126.239	115.005
Las Tejas	85.7347	1.34673	15.9288	100.991	110.103
Las Tejas	83.398	8.45544	9.78608	127.174	130.05
Las Tejas	88.5659	3.17988	15.9288	128.109	115.005
Las Tejas	78.1177	6.84619	9.92139	126.239	104.5
Las Tejas	85.5708	8.45544	10.5007	127.174	95.3155
Las Tejas	82.9393	11.9609	1.55287	138.395	116.668
Las Tejas	78.1177	6.84619	1.55287	127.174	117.81
Las Tejas	85.5708	8.45544	9.78608	128.109	117.81
Las Tejas	85.7347	6.84619	15.9288	127.174	79.9944
Las Tejas	82.9393	13.2653	2.97862	128.109	115.803
Las Tejas	68.8182	13.2653	9.78608	100.991	95.3155
Las Tejas	77.225	6.56004	1.55287	96.3153	117.81
Las Tejas	83.398	6.56004	28.0019	100.991	116.668
Las Tejas	88.5659	6.84619	9.92139	128.109	117.81
Las Tejas	82.9393	1.34673	28.0019	96.3153	116.668
Las Tejas	78.1177	11.9609	9.78608	128.109	95.3155
Las Tejas	83.398	6.84619	28.0019	128.109	115.005
Las Tejas	89.7959	6.56004	1	126.239	117.81
Las Tejas	68.8182	8.45544	15.9288	128.109	108.495
Las Tejas	77.225	11.9609	9.92139	127.174	79.9944
Las Tejas	78.1177	13.2653	9.92139	127.174	117.81
Las Tejas	82.9393	3.17988	9.92139	128.109	104.5
Las Tejas	82.9393	6.84619	13.0825	100.991	130.05
Las Tejas	88.5659	13.2653	9.92139	126.239	115.005
Las Tejas	82.9393	13.2653	13.0825	127.174	104.5
Las Tejas	78.1177	15.0491	9.92139	138.395	110.103
Las Tejas	88.5659	15.0491	13.0825	126.239	79.9944
Las Tejas	88.5659	8.45544	10.5007	127.174	110.103
Las Tejas	77.225	1.34673	13.0825	127.174	116.668
Las Tejas	85.7347	0.417999	15.9288	127.174	130.05
Las Tejas	89.7959	13.2653	2.97862	116.888	115.803
Las Tejas	85.7347	3.17988	15.9288	127.174	110.103
Las Tejas	89.7959	3.17988	10.5007	116.888	95.3155
Las Tejas	78.1177	3.17988	9.78608	100.991	117.81
Las Tejas	68.8182	11.9609	9.78608	100.991	79.9944
Las Tejas	85.7347	0.417999	9.78608	126.239	110.103
Las Tejas	82.9393	6.84619	9.92139	126.239	110.103
Las Tejas	89.7959	3.17988	28.0019	126.239	130.05
Las Tejas	83.398	11.9609	2.97862	138.395	115.005
Las Tejas	85.5708	6.84619	13.0825	128.109	116.668
Las Tejas	85.7347	15.0491	10.5007	127.174	104.5
Las Tejas	77.225	1.34673	13.0825	127.174	95.3155
Las Tejas	85.7347	8.45544	9.78608	128.109	95.3155
Las Tejas	85.5708	8.45544	2.97862	129.979	79.9944
Las Tejas	89.7959	1.34673	10.5007	127.174	117.81
Las Tejas	77.225	13.2653	9.92139	129.979	115.803
Las Tejas	89.7959	0.417999	2.97862	126.239	95.3155
Las Tejas	89.7959	15.0491	9.92139	127.174	117.81
Las Tejas	85.7347	6.56004	9.78608	126.239	115.005
Las Tejas	78.1177	1.34673	10.5007	96.3153	116.668
Las Tejas	85.5708	15.0491	1	127.174	79.9944
Las Tejas	78.1177	15.0491	2.97862	127.174	104.5
Las Tejas	78.1177	6.56004	9.78608	116.888	115.803
Las Tejas	78.1177	11.9609	1.55287	128.109	115.803
Las Tejas	83.398	0.417999	28.0019	116.888	110.103
Las Tejas	82.9393	3.17988	28.0019	127.174	130.05
Las Tejas	85.5708	13.2653	10.5007	127.174	117.81
Las Tejas	85.5708	8.45544	1	127.174	115.803
Las Tejas	85.5708	6.84619	13.0825	127.174	116.668
Las Tejas	83.398	11.9609	1	100.991	130.05
Las Tejas	68.8182	6.56004	28.0019	127.174	115.803
Las Tejas	68.8182	0.417999	28.0019	100.991	104.5
Las Tejas	78.1177	15.0491	2.97862	100.991	104.5
Las Tejas	89.7959	13.2653	15.9288	126.239	130.05
Las Tejas	82.9393	11.9609	9.92139	96.3153	116.668
Las Tejas	68.8182	11.9609	28.0019	116.888	110.103
Las Tejas	89.7959	11.9609	1	126.239	95.3155
Las Tejas	78.1177	15.0491	10.5007	96.3153	79.9944
Las Tejas	78.1177	6.84619	15.9288	138.395	115.803
Las Tejas	77.225	3.17988	1	100.991	116.668
Las Tejas	82.9393	1.34673	2.97862	127.174	79.9944
Las Tejas	82.9393	15.0491	9.78608	127.174	108.495
Las Tejas	89.7959	1.34673	9.92139	129.979	117.81
Las Tejas	85.7347	6.84619	1	126.239	79.9944
Las Tejas	82.9393	13.2653	1	116.888	104.5
Las Tejas	85.7347	3.17988	10.5007	127.174	117.81
Las Tejas	68.8182	6.56004	1.55287	100.991	95.3155
Las Tejas	78.1177	3.17988	1	96.3153	110.103
Las Tejas	85.5708	0.417999	9.78608	100.991	117.81
Las Tejas	85.7347	6.56004	13.0825	138.395	117.81
Las Tejas	83.398	6.56004	15.9288	116.888	104.5
Las Tejas	89.7959	8.45544	2.97862	96.3153	79.9944
Las Tejas	83.398	1.34673	1	116.888	104.5
Las Tejas	83.398	6.84619	28.0019	96.3153	108.495
Las Tejas	85.5708	8.45544	9.92139	127.174	108.495
Las Tejas	85.7347	1.34673	9.92139	128.109	108.495
Las Tejas	77.225	0.417999	1.55287	127.174	116.668
Las Tejas	85.5708	6.84619	15.9288	126.239	130.05
Las Tejas	85.7347	0.417999	2.97862	96.3153	108.495
Las Tejas	89.7959	6.84619	10.5007	126.239	79.9944
Las Tejas	85.5708	6.84619	9.78608	127.174	79.9944
Las Tejas	88.5659	13.2653	9.92139	129.979	79.9944
Las Tejas	77.225	8.45544	2.97862	100.991	130.05
Las Tejas	85.7347	11.9609	13.0825	127.174	110.103
Las Tejas	85.5708	8.45544	15.9288	128.109	115.005
Las Tejas	82.9393	3.17988	1	129.979	115.803
Las Tejas	83.398	1.34673	9.78608	100.991	79.9944
Las Tejas	68.8182	0.417999	9.92139	129.979	104.5
Las Tejas	88.5659	6.84619	1	96.3153	110.103
Las Tejas	89.7959	6.56004	9.78608	100.991	108.495
Las Tejas	83.398	15.0491	10.5007	116.888	79.9944
Las Tejas	78.1177	6.56004	13.0825	96.3153	117.81
Las Tejas	85.7347	0.417999	13.0825	127.174	115.005
Las Tejas	83.398	15.0491	2.97862	127.174	108.495
Las Tejas	77.225	6.84619	9.78608	100.991	115.005
Las Tejas	78.1177	15.0491	10.5007	126.239	110.103
Las Tejas	85.5708	15.0491	1.55287	126.239	95.3155
Las Tejas	83.398	11.9609	13.0825	100.991	130.05
Las Tejas	77.225	6.84619	1.55287	96.3153	95.3155
Las Tejas	78.1177	3.17988	1.55287	96.3153	115.803
Las Tejas	88.5659	13.2653	1	126.239	117.81
Las Tejas	85.5708	11.9609	9.92139	116.888	95.3155
Las Tejas	68.8182	3.17988	13.0825	126.239	116.668
Las Tejas	88.5659	3.17988	15.9288	138.395	79.9944
Las Tejas	77.225	1.34673	15.9288	129.979	79.9944
Las Tejas	78.1177	13.2653	9.78608	129.979	104.5
Las Tejas	88.5659	6.56004	9.78608	96.3153	116.668
Las Tejas	85.5708	6.56004	13.0825	127.174	110.103
Las Tejas	85.5708	11.9609	15.9288	138.395	130.05
Las Tejas	82.9393	11.9609	15.9288	129.979	95.3155
Las Tejas	83.398	8.45544	10.5007	127.174	79.9944
Las Tejas	85.7347	6.56004	13.0825	127.174	117.81
Las Tejas	83.398	8.45544	10.5007	126.239	95.3155
Las Tejas	85.7347	13.2653	1	127.174	95.3155
Las Tejas	83.398	15.0491	9.92139	128.109	115.803
Las Tejas	68.8182	8.45544	9.92139	127.174	117.81
Las Tejas	85.7347	11.9609	28.0019	100.991	108.495
Las Tejas	68.8182	6.56004	1.55287	127.174	110.103
Las Tejas	88.5659	8.45544	13.0825	127.174	115.005
Las Tejas	88.5659	13.2653	1.55287	127.174	115.803
Las Tejas	77.225	6.56004	9.78608	116.888	116.668
Las Tejas	68.8182	0.417999	10.5007	128.109	95.3155
Las Tejas	85.7347	8.45544	15.9288	129.979	115.005
Las Tejas	83.398	3.17988	15.9288	127.174	117.81
Las Tejas	83.398	3.17988	10.5007	126.239	130.05
Las Tejas	85.5708	15.0491	1	100.991	130.05
Las Tejas	85.5708	15.0491	1	116.888	130.05
Las Tejas	68.8182	15.0491	2.97862	127.174	108.495
Las Tejas	85.5708	3.17988	2.97862	126.239	130.05
Las Tejas	82.9393	11.9609	28.0019	126.239	110.103
Las Tejas	85.7347	3.17988	10.5007	100.991	115.803
Las Tejas	82.9393	3.17988	1	129.979	117.81
Las Tejas	85.5708	15.0491	13.0825	100.991	110.103
Las Tejas	82.9393	1.34673	10.5007	127.174	108.495
Las Tejas	68.8182	11.9609	13.0825	129.979	117.81
Las Tejas	83.398	15.0491	10.5007	96.3153	108.495
Las Tejas	77.225	13.2653	9.78608	128.109	108.495
Las Tejas	85.7347	11.9609	15.9288	100.991	116.668
Las Tejas	85.5708	15.0491	28.0019	100.991	116.668
Las Tejas	89.7959	6.56004	15.9288	129.979	115.803
Las Tejas	82.9393	3.17988	10.5007	138.395	104.5
Las Tejas	78.1177	6.56004	2.97862	138.395	79.9944
Las Tejas	85.5708	3.17988	15.9288	127.174	117.81
Las Tejas	88.5659	13.2653	2.97862	126.239	117.81
Las Tejas	88.5659	0.417999	2.97862	128.109	116.668
Las Tejas	77.225	13.2653	10.5007	127.174	79.9944
Las Tejas	68.8182	1.34673	1.55287	129.979	110.103
Las Tejas	89.7959	1.34673	1	127.174	130.05
Las Tejas	85.5708	0.417999	1.55287	127.174	115.803
Las Tejas	88.5659	13.2653	9.92139	116.888	104.5
Las Tejas	77.225	6.84619	1.55287	128.109	95.3155
Las Tejas	85.7347	6.56004	13.0825	100.991	104.5
Las Tejas	68.8182	6.84619	9.92139	100.991	79.9944
Las Tejas	88.5659	1.34673	2.97862	127.174	117.81
Las Tejas	89.7959	6.84619	1.55287	127.174	115.005
Las Tejas	85.7347	13.2653	1	100.991	95.3155
Las Tejas	78.1177	11.9609	10.5007	138.395	117.81
Las Tejas	85.5708	13.2653	2.97862	138.395	116.668
Las Tejas	77.225	8.45544	15.9288	116.888	115.005
Las Tejas	89.7959	11.9609	13.0825	138.395	79.9944
Las Tejas	85.7347	6.56004	1	127.174	115.005
Las Tejas	85.5708	13.2653	2.97862	100.991	116.668
Las Tejas	85.5708	15.0491	9.78608	129.979	79.9944
Las Tejas	85.5708	11.9609	2.97862	126.239	79.9944
Las Tejas	85.7347	3.17988	1.55287	126.239	95.3155
Las Tejas	88.5659	15.0491	1	129.979	79.9944
Las Tejas	85.5708	13.2653	1	138.395	115.005
Las Tejas	82.9393	6.84619	1	138.395	104.5
Las Tejas	78.1177	6.84619	2.97862	100.991	104.5
Las Tejas	78.1177	0.417999	15.9288	129.979	79.9944
Las Tejas	88.5659	11.9609	13.0825	127.174	95.3155
Las Tejas	68.8182	6.56004	9.92139	127.174	115.005
Las Tejas	82.9393	6.84619	10.5007	126.239	110.103
Las Tejas	82.9393	13.2653	13.0825	126.239	117.81
Las Tejas	88.5659	15.0491	10.5007	127.174	104.5
Las Tejas	68.8182	13.2653	13.0825	127.174	130.05
Las Tejas	68.8182	13.2653	13.0825	127.174	108.495
Las Tejas	89.7959	11.9609	10.5007	138.395	130.05
Las Tejas	82.9393	11.9609	9.78608	116.888	79.9944
Las Tejas	83.398	1.34673	1	128.109	117.81
Las Tejas	88.5659	8.45544	9.92139	128.109	117.81
Las Tejas	85.5708	15.0491	15.9288	129.979	104.5
Las Tejas	83.398	1.34673	9.92139	127.174	104.5
Las Tejas	83.398	15.0491	10.5007	96.3153	115.803
Las Tejas	82.9393	8.45544	10.5007	127.174	104.5
Las Tejas	78.1177	0.417999	1.55287	127.174	110.103
Las Tejas	78.1177	11.9609	15.9288	126.239	130.05
Las Tejas	68.8182	11.9609	1	96.3153	104.5
Las Tejas	77.225	0.417999	1.55287	127.174	130.05
Las Tejas	85.5708	13.2653	10.5007	127.174	116.668
Las Tejas	83.398	1.34673	1.55287	128.109	79.9944
Las Tejas	89.7959	11.9609	28.0019	138.395	95.3155
Las Tejas	88.5659	8.45544	15.9288	127.174	95.3155
Las Tejas	82.9393	11.9609	10.5007	138.395	115.005
Las Tejas	85.5708	6.84619	2.97862	127.174	108.495
Las Tejas	85.5708	6.84619	1.55287	116.888	130.05
Las Tejas	88.5659	15.0491	13.0825	116.888	130.05
Las Tejas	89.7959	8.45544	10.5007	128.109	108.495
Las Tejas	88.5659	13.2653	10.5007	100.991	115.803
Las Tejas	77.225	0.417999	1	116.888	115.803
Las Tejas	78.1177	8.45544	9.78608	116.888	117.81
Las Tejas	85.5708	3.17988	9.92139	127.174	104.5
Las Tejas	85.5708	1.34673	15.9288	127.174	104.5
Las Tejas	88.5659	3.17988	10.5007	116.888	116.668
Las Tejas	85.5708	0.417999	1.55287	116.888	116.668
Las Tejas	85.5708	8.45544	10.5007	116.888	95.3155
Las Tejas	85.5708	6.84619	1	100.991	79.9944
Las Tejas	88.5659	13.2653	9.78608	100.991	116.668
Las Tejas	85.5708	11.9609	1.55287	127.174	130.05
Las Tejas	68.8182	6.56004	9.92139	100.991	116.668
Las Tejas	83.398	8.45544	2.97862	126.239	117.81
Las Tejas	68.8182	15.0491	13.0825	128.109	130.05
Las Tejas	85.5708	1.34673	9.92139	129.979	110.103
Las Tejas	85.5708	13.2653	13.0825	127.174	116.668
Las Tejas	78.1177	6.84619	9.92139	128.109	79.9944
Las Tejas	88.5659	1.34673	1.55287	127.174	108.495
Las Tejas	85.7347	8.45544	15.9288	129.979	95.3155
Las Tejas	78.1177	11.9609	9.78608	129.979	95.3155
Las Tejas	85.5708	1.34673	2.97862	127.174	130.05
Las Tejas	77.225	6.56004	28.0019	129.979	115.005
Las Tejas	82.9393	6.84619	9.78608	129.979	117.81
Las Tejas	83.398	11.9609	9.92139	128.109	79.9944
Las Tejas	68.8182	8.45544	2.97862	127.174	117.81
Las Tejas	89.7959	8.45544	13.0825	96.3153	95.3155
Las Tejas	68.8182	15.0491	15.9288	96.3153	104.5
Las Tejas	83.398	1.34673	1.55287	138.395	130.05
Las Tejas	78.1177	13.2653	1.55287	128.109	79.9944
Las Tejas	78.1177	6.56004	1	127.174	110.103
Las Tejas	85.5708	13.2653	10.5007	126.239	115.005
Las Tejas	83.398	15.0491	9.78608	116.888	116.668
Las Tejas	78.1177	8.45544	1.55287	127.174	117.81
Las Tejas	68.8182	11.9609	15.9288	127.174	79.9944
Las Tejas	82.9393	6.56004	13.0825	127.174	104.5
Las Tejas	77.225	6.56004	9.92139	100.991	117.81
Las Tejas	85.5708	6.84619	9.92139	129.979	115.803
Las Tejas	89.7959	1.34673	2.97862	100.991	116.668
Las Tejas	78.1177	1.34673	1	129.979	115.803
Las Tejas	83.398	8.45544	13.0825	138.395	95.3155
Las Tejas	68.8182	8.45544	13.0825	126.239	130.05
Las Tejas	83.398	8.45544	1	129.979	117.81
Las Tejas	77.225	13.2653	9.78608	100.991	104.5
Las Tejas	78.1177	0.417999	13.0825	128.109	79.9944
Las Tejas	68.8182	6.84619	1	138.395	116.668
Las Tejas	85.5708	1.34673	10.5007	129.979	95.3155
Las Tejas	85.7347	0.417999	13.0825	127.174	95.3155
Las Tejas	88.5659	13.2653	9.78608	138.395	115.803
Las Tejas	83.398	8.45544	2.97862	129.979	79.9944
Las Tejas	83.398	11.9609	15.9288	96.3153	79.9944
Las Tejas	82.9393	0.417999	13.0825	128.109	116.668
Las Tejas	68.8182	6.56004	2.97862	116.888	110.103
Las Tejas	83.398	13.2653	2.97862	138.395	115.803
Las Tejas	85.5708	1.34673	10.5007	100.991	130.05
Las Tejas	89.7959	6.84619	1.55287	116.888	79.9944
Las Tejas	78.1177	6.84619	10.5007	127.174	115.803
Las Tejas	68.8182	3.17988	9.78608	127.174	115.803
Las Tejas	85.5708	15.0491	9.92139	96.3153	104.5
Las Tejas	89.7959	0.417999	10.5007	100.991	95.3155
Las Tejas	85.5708	1.34673	13.0825	126.239	117.81
Las Tejas	89.7959	0.417999	9.92139	127.174	108.495
Las Tejas	85.5708	6.56004	1	126.239	130.05
Las Tejas	89.7959	1.34673	10.5007	127.174	110.103
[truncated: 23,002 more rows]
